# Supplementary material for: Prevalence trend and burden of foodborne trematodiasis in China from 1990 to 2021 and its predictions until 2030: a comparative study with Japan and South Korea
Source: Front Public Health. 2025 Feb 24;13:1504218. doi: 10.3389/fpubh.2025.1504218 (PMC11891204; doi:10.3389/fpubh.2025.1504218)
Supplement: Supplementary file 2 [file Data_Sheet_1.CSV]

measure_name	location_name	sex_name	age_name	metric_name	year	val	upper	lower
Population	China	Male	<5 years	Number	1990	59262865	63677064	55240128
Population	China	Female	<5 years	Number	1990	52543159	56456248	48977323
Population	China	Both	<5 years	Number	1990	111806024	120133312	104217451
Population	Global	Male	<5 years	Number	1990	319537260	326013487	313337329
Population	Global	Female	<5 years	Number	1990	300400662	306361900	294727179
Population	Global	Both	<5 years	Number	1990	619937922	632389894	608063521
Population	Japan	Male	<5 years	Number	1990	3414530	3640834	3176384
Population	Japan	Female	<5 years	Number	1990	3243768	3458755	3017532
Population	Japan	Both	<5 years	Number	1990	6658298	7099590	6193916
Population	Republic of Korea	Male	<5 years	Number	1990	1748049	1859813	1623476
Population	Republic of Korea	Female	<5 years	Number	1990	1571044	1671491	1459085
Population	Republic of Korea	Both	<5 years	Number	1990	3319093	3531305	3082560
Population	China	Male	10-14 years	Number	1990	52799283	56729454	49218411
Population	China	Female	10-14 years	Number	1990	49493134	53177428	46136216
Population	China	Both	10-14 years	Number	1990	102292418	109906882	95354627
Population	Global	Male	10-14 years	Number	1990	274252234	279878444	268884142
Population	Global	Female	10-14 years	Number	1990	261430398	266666714	256497930
Population	Global	Both	10-14 years	Number	1990	535682632	546524379	525410216
Population	Japan	Male	10-14 years	Number	1990	4489449	4786996	4176333
Population	Japan	Female	10-14 years	Number	1990	4261601	4544047	3964376
Population	Japan	Both	10-14 years	Number	1990	8751049	9331043	8140709
Population	Republic of Korea	Male	10-14 years	Number	1990	2106012	2240663	1955929
Population	Republic of Korea	Female	10-14 years	Number	1990	1984604	2111493	1843173
Population	Republic of Korea	Both	10-14 years	Number	1990	4090616	4352157	3799102
Population	China	Male	15-19 years	Number	1990	65031428	69875081	60617231
Population	China	Female	15-19 years	Number	1990	61633777	66224739	57449776
Population	China	Both	15-19 years	Number	1990	126665205	136099820	118067007
Population	Global	Male	15-19 years	Number	1990	263884610	269711865	258430566
Population	Global	Female	15-19 years	Number	1990	255538841	261023947	250429829
Population	Global	Both	15-19 years	Number	1990	519423451	530724737	508862515
Population	Japan	Male	15-19 years	Number	1990	5265718	5614714	4898461
Population	Japan	Female	15-19 years	Number	1990	5008883	5340857	4659539
Population	Japan	Both	15-19 years	Number	1990	10274601	10955571	9558001
Population	Republic of Korea	Male	15-19 years	Number	1990	2324634	2473263	2158971
Population	Republic of Korea	Female	15-19 years	Number	1990	2231895	2374594	2072840
Population	Republic of Korea	Both	15-19 years	Number	1990	4556529	4847858	4231811
Population	China	Male	20-24 years	Number	1990	67513978	72542507	62931283
Population	China	Female	20-24 years	Number	1990	64486929	69288983	60111168
Population	China	Both	20-24 years	Number	1990	132000907	141831489	123042452
Population	Global	Male	20-24 years	Number	1990	247952933	253787549	242558703
Population	Global	Female	20-24 years	Number	1990	244134972	249691055	238997651
Population	Global	Both	20-24 years	Number	1990	492087905	503481056	481525127
Population	Japan	Male	20-24 years	Number	1990	4608724	4914176	4287289
Population	Japan	Female	20-24 years	Number	1990	4450071	4745008	4139701
Population	Japan	Both	20-24 years	Number	1990	9058794	9659184	8426990
Population	Republic of Korea	Male	20-24 years	Number	1990	2346372	2496391	2179160
Population	Republic of Korea	Female	20-24 years	Number	1990	2149340	2286761	1996169
Population	Republic of Korea	Both	20-24 years	Number	1990	4495712	4783153	4175328
Population	China	Male	25-29 years	Number	1990	56426505	60621991	52605666
Population	China	Female	25-29 years	Number	1990	53462953	57436629	49844716
Population	China	Both	25-29 years	Number	1990	109889458	118058621	102450382
Population	Global	Male	25-29 years	Number	1990	222520077	227560863	217924756
Population	Global	Female	25-29 years	Number	1990	220099575	224878604	215721704
Population	Global	Both	25-29 years	Number	1990	442619653	452439505	433620464
Population	Japan	Male	25-29 years	Number	1990	4190474	4468206	3898211
Population	Japan	Female	25-29 years	Number	1990	4084873	4355606	3799975
Population	Japan	Both	25-29 years	Number	1990	8275348	8823813	7698185
Population	Republic of Korea	Male	25-29 years	Number	1990	2209059	2350299	2051632
Population	Republic of Korea	Female	25-29 years	Number	1990	2216492	2358207	2058535
Population	Republic of Korea	Both	25-29 years	Number	1990	4425551	4708506	4110168
Population	China	Male	30-34 years	Number	1990	46024769	49442643	42913679
Population	China	Female	30-34 years	Number	1990	42219553	45354031	39366741
Population	China	Both	30-34 years	Number	1990	88244322	94796674	82280420
Population	Global	Male	30-34 years	Number	1990	195313444	199518704	191446906
Population	Global	Female	30-34 years	Number	1990	190109043	194017812	186464422
Population	Global	Both	30-34 years	Number	1990	385422487	393550872	377887066
Population	Japan	Male	30-34 years	Number	1990	4031911	4299134	3750706
Population	Japan	Female	30-34 years	Number	1990	3949211	4210953	3673774
Population	Japan	Both	30-34 years	Number	1990	7981122	8510087	7424480
Population	Republic of Korea	Male	30-34 years	Number	1990	2190142	2330172	2034063
Population	Republic of Korea	Female	30-34 years	Number	1990	2107024	2241740	1956869
Population	Republic of Korea	Both	30-34 years	Number	1990	4297166	4571912	3990932
Population	China	Male	35-39 years	Number	1990	47226102	50738002	44027695
Population	China	Female	35-39 years	Number	1990	44112955	47393506	41125157
Population	China	Both	35-39 years	Number	1990	91339056	98131508	85152852
Population	Global	Male	35-39 years	Number	1990	178791163	182975297	175001999
Population	Global	Female	35-39 years	Number	1990	173453309	177355890	169917631
Population	Global	Both	35-39 years	Number	1990	352244471	360366501	344922797
Population	Japan	Male	35-39 years	Number	1990	4647301	4955310	4323176
Population	Japan	Female	35-39 years	Number	1990	4577353	4880727	4258107
Population	Japan	Both	35-39 years	Number	1990	9224655	9836037	8581283
Population	Republic of Korea	Male	35-39 years	Number	1990	1686946	1794804	1566727
Population	Republic of Korea	Female	35-39 years	Number	1990	1586260	1687680	1473216
Population	Republic of Korea	Both	35-39 years	Number	1990	3273206	3482484	3039944
Population	China	Male	40-44 years	Number	1990	35180054	37794777	32799185
Population	China	Female	40-44 years	Number	1990	31914282	34286827	29753706
Population	China	Both	40-44 years	Number	1990	67094335	72081604	62552891
Population	Global	Male	40-44 years	Number	1990	146256177	149488892	143325979
Population	Global	Female	40-44 years	Number	1990	140225458	143181344	137541284
Population	Global	Both	40-44 years	Number	1990	286481635	292686275	280859543
Population	Japan	Male	40-44 years	Number	1990	5488449	5852206	5105658
Population	Japan	Female	40-44 years	Number	1990	5418101	5777196	5040216
Population	Japan	Both	40-44 years	Number	1990	10906549	11629402	10145874
Population	Republic of Korea	Male	40-44 years	Number	1990	1345534	1431562	1249645
Population	Republic of Korea	Female	40-44 years	Number	1990	1249680	1329581	1160623
Population	Republic of Korea	Both	40-44 years	Number	1990	2595214	2761143	2410268
Population	China	Male	45-49 years	Number	1990	27238831	29264838	25393440
Population	China	Female	45-49 years	Number	1990	24380125	26194284	22727414
Population	China	Both	45-49 years	Number	1990	51618956	55459122	48120854
Population	Global	Male	45-49 years	Number	1990	118394821	120917870	116063054
Population	Global	Female	45-49 years	Number	1990	113800671	116103245	111689725
Population	Global	Both	45-49 years	Number	1990	232195492	237040519	227724763
Population	Japan	Male	45-49 years	Number	1990	4581143	4884767	4261631
Population	Japan	Female	45-49 years	Number	1990	4614450	4920281	4292616
Population	Japan	Both	45-49 years	Number	1990	9195592	9805048	8554247
Population	Republic of Korea	Male	45-49 years	Number	1990	1121814	1193539	1041869
Population	Republic of Korea	Female	45-49 years	Number	1990	1094294	1164260	1016310
Population	Republic of Korea	Both	45-49 years	Number	1990	2216108	2357799	2058179
Population	China	Male	50-54 years	Number	1990	25255589	27133261	23545575
Population	China	Female	50-54 years	Number	1990	22455287	24125254	20934266
Population	China	Both	50-54 years	Number	1990	47710876	51258515	44479840
Population	Global	Male	50-54 years	Number	1990	107654659	109965564	105562838
Population	Global	Female	50-54 years	Number	1990	104916808	107021401	102984787
Population	Global	Both	50-54 years	Number	1990	212571467	216971774	208564893
Population	Japan	Male	50-54 years	Number	1990	4065648	4335107	3782090
Population	Japan	Female	50-54 years	Number	1990	4143730	4418364	3854726
Population	Japan	Both	50-54 years	Number	1990	8209378	8753471	7636816
Population	Republic of Korea	Male	50-54 years	Number	1990	1009296	1073827	937369
Population	Republic of Korea	Female	50-54 years	Number	1990	1029201	1095005	955856
Population	Republic of Korea	Both	50-54 years	Number	1990	2038497	2168832	1893225
Population	China	Male	55-59 years	Number	1990	22728746	24417892	21190656
Population	China	Female	55-59 years	Number	1990	20640356	22174391	19243494
Population	China	Both	55-59 years	Number	1990	43369102	46592282	40434150
Population	Global	Male	55-59 years	Number	1990	92888035	94909764	91054047
Population	Global	Female	55-59 years	Number	1990	92311924	94213574	90588310
Population	Global	Both	55-59 years	Number	1990	185199959	189173190	181629801
Population	Japan	Male	55-59 years	Number	1990	3826026	4079604	3559181
Population	Japan	Female	55-59 years	Number	1990	3971596	4234821	3694598
Population	Japan	Both	55-59 years	Number	1990	7797622	8314425	7253778
Population	Republic of Korea	Male	55-59 years	Number	1990	767336	816397	712653
Population	Republic of Korea	Female	55-59 years	Number	1990	869335	924917	807382
Population	Republic of Korea	Both	55-59 years	Number	1990	1636671	1741314	1520035
Population	China	Male	5-9 years	Number	1990	54239363	58276862	50560767
Population	China	Female	5-9 years	Number	1990	50038576	53763305	46644982
Population	China	Both	5-9 years	Number	1990	104277939	112040167	97205749
Population	Global	Male	5-9 years	Number	1990	299702235	305930117	293753052
Population	Global	Female	5-9 years	Number	1990	283828480	289579455	278396231
Population	Global	Both	5-9 years	Number	1990	583530715	595460725	572149283
Population	Japan	Male	5-9 years	Number	1990	3935068	4195873	3660618
Population	Japan	Female	5-9 years	Number	1990	3744605	3992786	3483438
Population	Japan	Both	5-9 years	Number	1990	7679673	8188659	7144056
Population	Republic of Korea	Male	5-9 years	Number	1990	2050625	2181735	1904489
Population	Republic of Korea	Female	5-9 years	Number	1990	1910230	2032364	1774099
Population	Republic of Korea	Both	5-9 years	Number	1990	3960856	4214100	3678588
Population	China	Male	60-64 years	Number	1990	18202917	19555197	16971756
Population	China	Female	60-64 years	Number	1990	17134545	18407194	15976004
Population	China	Both	60-64 years	Number	1990	35337462	37962392	32947760
Population	Global	Male	60-64 years	Number	1990	78546109	80182481	77034591
Population	Global	Female	60-64 years	Number	1990	82063128	83698058	80611708
Population	Global	Both	60-64 years	Number	1990	160609237	163858800	157624140
Population	Japan	Male	60-64 years	Number	1990	3266072	3482538	3038281
Population	Japan	Female	60-64 years	Number	1990	3528329	3762176	3282247
Population	Japan	Both	60-64 years	Number	1990	6794402	7244714	6320527
Population	Republic of Korea	Male	60-64 years	Number	1990	497480	529287	462027
Population	Republic of Korea	Female	60-64 years	Number	1990	666731	709360	619217
Population	Republic of Korea	Both	60-64 years	Number	1990	1164211	1238647	1081244
Population	China	Male	65-69 years	Number	1990	13408605	14404637	12501819
Population	China	Female	65-69 years	Number	1990	13873206	14903501	12935340
Population	China	Both	65-69 years	Number	1990	27281811	29308138	25437159
Population	Global	Male	65-69 years	Number	1990	57331216	58503224	56234982
Population	Global	Female	65-69 years	Number	1990	66278241	67547775	65139995
Population	Global	Both	65-69 years	Number	1990	123609457	126044770	121382571
Population	Japan	Male	65-69 years	Number	1990	2216016	2362887	2061460
Population	Japan	Female	65-69 years	Number	1990	2927973	3122031	2723762
Population	Japan	Both	65-69 years	Number	1990	5143989	5484918	4785223
Population	Republic of Korea	Male	65-69 years	Number	1990	378011	402180	351073
Population	Republic of Korea	Female	65-69 years	Number	1990	528482	562272	490821
Population	Republic of Korea	Both	65-69 years	Number	1990	906494	964452	841893
Population	China	Male	70-74 years	Number	1990	8725317	9373175	8135610
Population	China	Female	70-74 years	Number	1990	10092334	10841561	9410416
Population	China	Both	70-74 years	Number	1990	18817651	20214737	17546026
Population	Global	Male	70-74 years	Number	1990	37618513	38381365	36912802
Population	Global	Female	70-74 years	Number	1990	47042642	47943253	46210147
Population	Global	Both	70-74 years	Number	1990	84661155	86320731	83100754
Population	Japan	Male	70-74 years	Number	1990	1575547	1679970	1465661
Population	Japan	Female	70-74 years	Number	1990	2271261	2421793	2112852
Population	Japan	Both	70-74 years	Number	1990	3846808	4101763	3578513
Population	Republic of Korea	Male	70-74 years	Number	1990	235609	250673	218819
Population	Republic of Korea	Female	70-74 years	Number	1990	365053	388393	339038
Population	Republic of Korea	Both	70-74 years	Number	1990	600662	639067	557856
Population	China	Male	75-79 years	Number	1990	4897041	5260687	4566027
Population	China	Female	75-79 years	Number	1990	6483657	6964871	6045717
Population	China	Both	75-79 years	Number	1990	11380697	12225558	10611744
Population	Global	Male	75-79 years	Number	1990	25232831	25691767	24811250
Population	Global	Female	75-79 years	Number	1990	36322683	36948727	35728887
Population	Global	Both	75-79 years	Number	1990	61555514	62631090	60548489
Population	Japan	Male	75-79 years	Number	1990	1207513	1287543	1123295
Population	Japan	Female	75-79 years	Number	1990	1829607	1950868	1702002
Population	Japan	Both	75-79 years	Number	1990	3037120	3238411	2825296
Population	Republic of Korea	Male	75-79 years	Number	1990	128693	136921	119522
Population	Republic of Korea	Female	75-79 years	Number	1990	250369	266377	232527
Population	Republic of Korea	Both	75-79 years	Number	1990	379062	403298	352049
Population	China	Male	80-84 years	Number	1990	2039849	2191260	1902053
Population	China	Female	80-84 years	Number	1990	3257277	3498715	3037684
Population	China	Both	80-84 years	Number	1990	5297126	5689975	4939737
Population	Global	Male	80-84 years	Number	1990	13283440	13510197	13078486
Population	Global	Female	80-84 years	Number	1990	22092488	22450454	21741021
Population	Global	Both	80-84 years	Number	1990	35375927	35960020	34810482
Population	Japan	Male	80-84 years	Number	1990	685382	730807	637580
Population	Japan	Female	80-84 years	Number	1990	1158994	1235808	1078160
Population	Japan	Both	80-84 years	Number	1990	1844376	1966615	1715740
Population	Republic of Korea	Male	80-84 years	Number	1990	55156	58682	51225
Population	Republic of Korea	Female	80-84 years	Number	1990	140283	149252	130286
Population	Republic of Korea	Both	80-84 years	Number	1990	195439	207934	181511
Population	China	Male	85-89 years	Number	1990	548619	589210	511724
Population	China	Female	85-89 years	Number	1990	1138237	1222293	1061905
Population	China	Both	85-89 years	Number	1990	1686856	1811503	1573629
Population	Global	Male	85-89 years	Number	1990	5064061	5143135	4990190
Population	Global	Female	85-89 years	Number	1990	10047012	10211156	9893181
Population	Global	Both	85-89 years	Number	1990	15111073	15349648	14883743
Population	Japan	Male	85-89 years	Number	1990	276789	295133	257484
Population	Japan	Female	85-89 years	Number	1990	561212	598407	522070
Population	Japan	Both	85-89 years	Number	1990	838000	893540	779554
Population	Republic of Korea	Male	85-89 years	Number	1990	15455	16443	14354
Population	Republic of Korea	Female	85-89 years	Number	1990	57847	61546	53725
Population	Republic of Korea	Both	85-89 years	Number	1990	73302	77989	68078
Population	China	Male	90-94 years	Number	1990	81479	87440	76066
Population	China	Female	90-94 years	Number	1990	225343	241844	210367
Population	China	Both	90-94 years	Number	1990	306822	329284	286433
Population	Global	Male	90-94 years	Number	1990	1258961	1278141	1240755
Population	Global	Female	90-94 years	Number	1990	3026227	3078595	2976340
Population	Global	Both	90-94 years	Number	1990	4285188	4355023	4219089
Population	Japan	Male	90-94 years	Number	1990	74255	79176	69076
Population	Japan	Female	90-94 years	Number	1990	184334	196551	171478
Population	Japan	Both	90-94 years	Number	1990	258589	275727	240553
Population	Republic of Korea	Male	90-94 years	Number	1990	3225	3431	2995
Population	Republic of Korea	Female	90-94 years	Number	1990	16015	17038	14873
Population	Republic of Korea	Both	90-94 years	Number	1990	19240	20470	17869
Population	China	Male	95+ years	Number	1990	7769	8327	7258
Population	China	Female	95+ years	Number	1990	32723	35105	30558
Population	China	Both	95+ years	Number	1990	40492	43435	37816
Population	Global	Male	95+ years	Number	1990	260231	264709	255702
Population	Global	Female	95+ years	Number	1990	757855	773202	743099
Population	Global	Both	95+ years	Number	1990	1018087	1037516	998973
Population	Japan	Male	95+ years	Number	1990	13551	14449	12606
Population	Japan	Female	95+ years	Number	1990	38796	41368	36091
Population	Japan	Both	95+ years	Number	1990	52347	55816	48696
Population	Republic of Korea	Male	95+ years	Number	1990	216	229	200
Population	Republic of Korea	Female	95+ years	Number	1990	1454	1547	1350
Population	Republic of Korea	Both	95+ years	Number	1990	1670	1776	1551
Population	China	Male	All ages	Number	1990	606839108	651984312	565716052
Population	China	Female	All ages	Number	1990	569618406	611990712	531023000
Population	China	Both	All ages	Number	1990	1176457514	1263975025	1096739052
Population	Global	Male	All ages	Number	1990	2685743010	2743089348	2633235331
Population	Global	Female	All ages	Number	1990	2647880415	2701943820	2597849840
Population	Global	Both	All ages	Number	1990	5333623426	5444650282	5231035879
Population	Japan	Male	All ages	Number	1990	61859565	65959430	57545179
Population	Japan	Female	All ages	Number	1990	63968748	68208404	59507258
Population	Japan	Both	All ages	Number	1990	125828313	134167834	117052437
Population	Republic of Korea	Male	All ages	Number	1990	22219665	23640316	20636198
Population	Republic of Korea	Female	All ages	Number	1990	22025634	23433879	20455993
Population	Republic of Korea	Both	All ages	Number	1990	44245299	47074195	41092191
Population	China	Male	<5 years	Number	1991	59208929	63624816	54321263
Population	China	Female	<5 years	Number	1991	52182729	56073902	47876259
Population	China	Both	<5 years	Number	1991	111391658	119698719	102197522
Population	Global	Male	<5 years	Number	1991	320528996	327096293	314288891
Population	Global	Female	<5 years	Number	1991	300866436	306888798	295090998
Population	Global	Both	<5 years	Number	1991	621395432	633962111	609380389
Population	Japan	Male	<5 years	Number	1991	3323337	3569816	3075916
Population	Japan	Female	<5 years	Number	1991	3158164	3392393	2923041
Population	Japan	Both	<5 years	Number	1991	6481501	6962209	5998957
Population	Republic of Korea	Male	<5 years	Number	1991	1762683	1890030	1636954
Population	Republic of Korea	Female	<5 years	Number	1991	1578832	1692897	1466217
Population	Republic of Korea	Both	<5 years	Number	1991	3341515	3582927	3103170
Population	China	Male	10-14 years	Number	1991	52033304	55909926	47743038
Population	China	Female	10-14 years	Number	1991	48637447	52261392	44626878
Population	China	Both	10-14 years	Number	1991	100670751	108171318	92369916
Population	Global	Male	10-14 years	Number	1991	277701027	283479948	272239663
Population	Global	Female	10-14 years	Number	1991	264336194	269694444	259264777
Population	Global	Both	10-14 years	Number	1991	542037220	553175879	531478973
Population	Japan	Male	10-14 years	Number	1991	4327719	4648690	4005523
Population	Japan	Female	10-14 years	Number	1991	4108566	4413283	3802686
Population	Japan	Both	10-14 years	Number	1991	8436286	9061973	7808210
Population	Republic of Korea	Male	10-14 years	Number	1991	2144268	2299184	1991321
Population	Republic of Korea	Female	10-14 years	Number	1991	2024814	2171100	1880388
Population	Republic of Korea	Both	10-14 years	Number	1991	4169082	4470283	3871709
Population	China	Male	15-19 years	Number	1991	61988518	66610931	56872658
Population	China	Female	15-19 years	Number	1991	58980999	63379537	54112697
Population	China	Both	15-19 years	Number	1991	120969516	129990468	110985355
Population	Global	Male	15-19 years	Number	1991	263067856	269027975	257339480
Population	Global	Female	15-19 years	Number	1991	255282690	260901217	249851339
Population	Global	Both	15-19 years	Number	1991	518350547	529910182	507189731
Population	Japan	Male	15-19 years	Number	1991	5194237	5579473	4807529
Population	Japan	Female	15-19 years	Number	1991	4938553	5304826	4570880
Population	Japan	Both	15-19 years	Number	1991	10132789	10884299	9378410
Population	Republic of Korea	Male	15-19 years	Number	1991	2234450	2395881	2075070
Population	Republic of Korea	Female	15-19 years	Number	1991	2134347	2288546	1982108
Population	Republic of Korea	Both	15-19 years	Number	1991	4368797	4684427	4057178
Population	China	Male	20-24 years	Number	1991	67562871	72601951	61985266
Population	China	Female	20-24 years	Number	1991	63726284	68477988	58467579
Population	China	Both	20-24 years	Number	1991	131289155	141079939	120452845
Population	Global	Male	20-24 years	Number	1991	250838793	256903243	244961663
Population	Global	Female	20-24 years	Number	1991	246182066	251873007	240576059
Population	Global	Both	20-24 years	Number	1991	497020860	508801469	485584816
Population	Japan	Male	20-24 years	Number	1991	4866705	5227650	4504382
Population	Japan	Female	20-24 years	Number	1991	4696232	5044534	4346601
Population	Japan	Both	20-24 years	Number	1991	9562937	10272184	8850983
Population	Republic of Korea	Male	20-24 years	Number	1991	2387400	2559882	2217111
Population	Republic of Korea	Female	20-24 years	Number	1991	2199377	2358274	2042499
Population	Republic of Korea	Both	20-24 years	Number	1991	4586777	4918156	4259611
Population	China	Male	25-29 years	Number	1991	61224867	65781602	56181301
Population	China	Female	25-29 years	Number	1991	57905424	62211593	53138892
Population	China	Both	25-29 years	Number	1991	119130290	127993196	109320193
Population	Global	Male	25-29 years	Number	1991	229232122	234744507	223931565
Population	Global	Female	25-29 years	Number	1991	226509775	231760548	221476158
Population	Global	Both	25-29 years	Number	1991	455741897	466507034	445400937
Population	Japan	Male	25-29 years	Number	1991	4140823	4447932	3832542
Population	Japan	Female	25-29 years	Number	1991	4036816	4336211	3736278
Population	Japan	Both	25-29 years	Number	1991	8177639	8784143	7568819
Population	Republic of Korea	Male	25-29 years	Number	1991	2168254	2324903	2013597
Population	Republic of Korea	Female	25-29 years	Number	1991	2162355	2318577	2008118
Population	Republic of Korea	Both	25-29 years	Number	1991	4330609	4643481	4021715
Population	China	Male	30-34 years	Number	1991	44913813	48244007	41226118
Population	China	Female	30-34 years	Number	1991	41298759	44358891	37909880
Population	China	Both	30-34 years	Number	1991	86212572	92602898	79135998
Population	Global	Male	30-34 years	Number	1991	197768302	202098256	193625721
Population	Global	Female	30-34 years	Number	1991	192793030	196837101	188916045
Population	Global	Both	30-34 years	Number	1991	390561332	398952043	382497817
Population	Japan	Male	30-34 years	Number	1991	4006309	4303442	3708042
Population	Japan	Female	30-34 years	Number	1991	3918611	4209240	3626873
Population	Japan	Both	30-34 years	Number	1991	7924920	8512682	7334915
Population	Republic of Korea	Male	30-34 years	Number	1991	2260924	2424268	2099657
Population	Republic of Korea	Female	30-34 years	Number	1991	2182947	2340657	2027241
Population	Republic of Korea	Both	30-34 years	Number	1991	4443871	4764925	4126898
Population	China	Male	35-39 years	Number	1991	48993380	52636197	44961015
Population	China	Female	35-39 years	Number	1991	45532311	48917522	41785011
Population	China	Both	35-39 years	Number	1991	94525691	101553719	86746027
Population	Global	Male	35-39 years	Number	1991	183432111	187906008	179144592
Population	Global	Female	35-39 years	Number	1991	177659420	181854012	173630481
Population	Global	Both	35-39 years	Number	1991	361091531	369733259	352793846
Population	Japan	Male	35-39 years	Number	1991	4434590	4763486	4104437
Population	Japan	Female	35-39 years	Number	1991	4362365	4685905	4037590
Population	Japan	Both	35-39 years	Number	1991	8796955	9449392	8142027
Population	Republic of Korea	Male	35-39 years	Number	1991	1817144	1948426	1687530
Population	Republic of Korea	Female	35-39 years	Number	1991	1708394	1831819	1586537
Population	Republic of Korea	Both	35-39 years	Number	1991	3525537	3780245	3274067
Population	China	Male	40-44 years	Number	1991	37232241	39998114	34170137
Population	China	Female	40-44 years	Number	1991	34080265	36613024	31276338
Population	China	Both	40-44 years	Number	1991	71312506	76611138	65446475
Population	Global	Male	40-44 years	Number	1991	153319809	156912629	149999982
Population	Global	Female	40-44 years	Number	1991	147209833	150551497	144145302
Population	Global	Both	40-44 years	Number	1991	300529642	307488997	294135129
Population	Japan	Male	40-44 years	Number	1991	5780769	6209506	5350394
Population	Japan	Female	40-44 years	Number	1991	5704443	6127519	5279751
Population	Japan	Both	40-44 years	Number	1991	11485211	12337026	10630145
Population	Republic of Korea	Male	40-44 years	Number	1991	1355076	1452976	1258421
Population	Republic of Korea	Female	40-44 years	Number	1991	1264059	1355383	1173896
Population	Republic of Korea	Both	40-44 years	Number	1991	2619135	2808359	2432317
Population	China	Male	45-49 years	Number	1991	28259379	30362549	25931472
Population	China	Female	45-49 years	Number	1991	25434850	27329290	23338197
Population	China	Both	45-49 years	Number	1991	53694229	57691839	49269669
Population	Global	Male	45-49 years	Number	1991	120040818	122776287	117473129
Population	Global	Female	45-49 years	Number	1991	115347464	117839156	113031210
Population	Global	Both	45-49 years	Number	1991	235388282	240625148	230501236
Population	Japan	Male	45-49 years	Number	1991	4363420	4687038	4038566
Population	Japan	Female	45-49 years	Number	1991	4385864	4711147	4059339
Population	Japan	Both	45-49 years	Number	1991	8749284	9398185	8097906
Population	Republic of Korea	Male	45-49 years	Number	1991	1125145	1206433	1044891
Population	Republic of Korea	Female	45-49 years	Number	1991	1085368	1163782	1007950
Population	Republic of Korea	Both	45-49 years	Number	1991	2210513	2370215	2052841
Population	China	Male	50-54 years	Number	1991	25225518	27100810	23149425
Population	China	Female	50-54 years	Number	1991	22467261	24138602	20617133
Population	China	Both	50-54 years	Number	1991	47692778	51239412	43766558
Population	Global	Male	50-54 years	Number	1991	108817527	111282281	106568793
Population	Global	Female	50-54 years	Number	1991	106063430	108318027	104006971
Population	Global	Both	50-54 years	Number	1991	214880957	219629696	210531087
Population	Japan	Male	50-54 years	Number	1991	4149469	4457219	3840543
Population	Japan	Female	50-54 years	Number	1991	4224600	4537922	3910081
Population	Japan	Both	50-54 years	Number	1991	8374068	8995141	7750624
Population	Republic of Korea	Male	50-54 years	Number	1991	1037498	1112454	963495
Population	Republic of Korea	Female	50-54 years	Number	1991	1056298	1132612	980954
Population	Republic of Korea	Both	50-54 years	Number	1991	2093796	2245066	1944449
Population	China	Male	55-59 years	Number	1991	23225421	24950912	21314973
Population	China	Female	55-59 years	Number	1991	21123598	22693279	19385760
Population	China	Both	55-59 years	Number	1991	44349019	47644192	40700733
Population	Global	Male	55-59 years	Number	1991	94152313	96324717	92130326
Population	Global	Female	55-59 years	Number	1991	93688766	95743264	91817594
Population	Global	Both	55-59 years	Number	1991	187841080	192068061	183948021
Population	Japan	Male	55-59 years	Number	1991	3894739	4183597	3604778
Population	Japan	Female	55-59 years	Number	1991	4039189	4338760	3738474
Population	Japan	Both	55-59 years	Number	1991	7933928	8522357	7343252
Population	Republic of Korea	Male	55-59 years	Number	1991	817635	876706	759314
Population	Republic of Korea	Female	55-59 years	Number	1991	902613	967823	838231
Population	Republic of Korea	Both	55-59 years	Number	1991	1720248	1844529	1597545
Population	China	Male	5-9 years	Number	1991	56420481	60626337	51766466
Population	China	Female	5-9 years	Number	1991	51891131	55759127	47610972
Population	China	Both	5-9 years	Number	1991	108311611	116385464	99377438
Population	Global	Male	5-9 years	Number	1991	304807326	311235078	298725523
Population	Global	Female	5-9 years	Number	1991	288088889	293968828	282511576
Population	Global	Both	5-9 years	Number	1991	592896214	605184219	581238240
Population	Japan	Male	5-9 years	Number	1991	3855444	4141387	3568409
Population	Japan	Female	5-9 years	Number	1991	3668678	3940769	3395547
Population	Japan	Both	5-9 years	Number	1991	7524121	8082157	6963956
Population	Republic of Korea	Male	5-9 years	Number	1991	1930739	2070228	1793022
Population	Republic of Korea	Female	5-9 years	Number	1991	1788924	1918168	1661323
Population	Republic of Korea	Both	5-9 years	Number	1991	3719663	3988395	3454346
Population	China	Male	60-64 years	Number	1991	18736047	20126622	17196213
Population	China	Female	60-64 years	Number	1991	17540097	18841592	16098916
Population	China	Both	60-64 years	Number	1991	36276144	38968214	33295129
Population	Global	Male	60-64 years	Number	1991	80461633	82279814	78802362
Population	Global	Female	60-64 years	Number	1991	83453164	85222562	81874363
Population	Global	Both	60-64 years	Number	1991	163914797	167542064	160693832
Population	Japan	Male	60-64 years	Number	1991	3355937	3604834	3106090
Population	Japan	Female	60-64 years	Number	1991	3600202	3867216	3332170
Population	Japan	Both	60-64 years	Number	1991	6956139	7472050	6438259
Population	Republic of Korea	Male	60-64 years	Number	1991	515967	553244	479164
Population	Republic of Korea	Female	60-64 years	Number	1991	690212	740077	640980
Population	Republic of Korea	Both	60-64 years	Number	1991	1206179	1293321	1120144
Population	China	Male	65-69 years	Number	1991	13838032	14864971	12700850
Population	China	Female	65-69 years	Number	1991	14227358	15282703	13058697
Population	China	Both	65-69 years	Number	1991	28065390	30147675	25759547
Population	Global	Male	65-69 years	Number	1991	59317781	60594013	58101406
Population	Global	Female	65-69 years	Number	1991	68111706	69492032	66845701
Population	Global	Both	65-69 years	Number	1991	127429488	130118159	124929976
Population	Japan	Male	65-69 years	Number	1991	2415278	2594410	2235462
Population	Japan	Female	65-69 years	Number	1991	3049908	3276108	2822844
Population	Japan	Both	65-69 years	Number	1991	5465186	5870518	5058307
Population	Republic of Korea	Male	65-69 years	Number	1991	383969	411709	356581
Population	Republic of Korea	Female	65-69 years	Number	1991	543583	582855	504810
Population	Republic of Korea	Both	65-69 years	Number	1991	927551	994564	861391
Population	China	Male	70-74 years	Number	1991	9031301	9701023	8289617
Population	China	Female	70-74 years	Number	1991	10359141	11127063	9508691
Population	China	Both	70-74 years	Number	1991	19390443	20828086	17798308
Population	Global	Male	70-74 years	Number	1991	39020541	39843007	38215987
Population	Global	Female	70-74 years	Number	1991	48708770	49691972	47787102
Population	Global	Both	70-74 years	Number	1991	87729312	89539262	85983162
Population	Japan	Male	70-74 years	Number	1991	1592310	1710406	1473764
Population	Japan	Female	70-74 years	Number	1991	2340822	2514432	2166549
Population	Japan	Both	70-74 years	Number	1991	3933132	4224837	3640313
Population	Republic of Korea	Male	70-74 years	Number	1991	245508	263245	227997
Population	Republic of Korea	Female	70-74 years	Number	1991	379670	407100	352589
Population	Republic of Korea	Both	70-74 years	Number	1991	625179	670346	580586
Population	China	Male	75-79 years	Number	1991	5109655	5488522	4690076
Population	China	Female	75-79 years	Number	1991	6723607	7221741	6171890
Population	China	Both	75-79 years	Number	1991	11833262	12710263	10861965
Population	Global	Male	75-79 years	Number	1991	25435928	25940104	24961519
Population	Global	Female	75-79 years	Number	1991	36335466	37001064	35676335
Population	Global	Both	75-79 years	Number	1991	61771393	62940576	60654585
Population	Japan	Male	75-79 years	Number	1991	1233241	1324706	1141427
Population	Japan	Female	75-79 years	Number	1991	1879052	2018414	1739157
Population	Japan	Both	75-79 years	Number	1991	3112292	3343119	2880584
Population	Republic of Korea	Male	75-79 years	Number	1991	137306	147226	127512
Population	Republic of Korea	Female	75-79 years	Number	1991	263833	282894	245014
Population	Republic of Korea	Both	75-79 years	Number	1991	401139	430120	372527
Population	China	Male	80-84 years	Number	1991	2140872	2299519	1965179
Population	China	Female	80-84 years	Number	1991	3364505	3613236	3088977
Population	China	Both	80-84 years	Number	1991	5505377	5912755	5054156
Population	Global	Male	80-84 years	Number	1991	13701909	13949939	13471935
Population	Global	Female	80-84 years	Number	1991	22789538	23193266	22398136
Population	Global	Both	80-84 years	Number	1991	36491447	37140479	35880541
Population	Japan	Male	80-84 years	Number	1991	722947	776565	669124
Population	Japan	Female	80-84 years	Number	1991	1243029	1335220	1150486
Population	Japan	Both	80-84 years	Number	1991	1965976	2111785	1819611
Population	Republic of Korea	Male	80-84 years	Number	1991	58198	62403	54047
Population	Republic of Korea	Female	80-84 years	Number	1991	146134	156692	135711
Population	Republic of Korea	Both	80-84 years	Number	1991	204332	219095	189758
Population	China	Male	85-89 years	Number	1991	596503	640426	547816
Population	China	Female	85-89 years	Number	1991	1223862	1313715	1124252
Population	China	Both	85-89 years	Number	1991	1820365	1954141	1672069
Population	Global	Male	85-89 years	Number	1991	5314578	5402357	5234905
Population	Global	Female	85-89 years	Number	1991	10491342	10674418	10321254
Population	Global	Both	85-89 years	Number	1991	15805921	16073719	15554743
Population	Japan	Male	85-89 years	Number	1991	284119	305191	262967
Population	Japan	Female	85-89 years	Number	1991	578428	621328	535364
Population	Japan	Both	85-89 years	Number	1991	862547	926519	798331
Population	Republic of Korea	Male	85-89 years	Number	1991	17184	18426	15959
Population	Republic of Korea	Female	85-89 years	Number	1991	62076	66561	57649
Population	Republic of Korea	Both	85-89 years	Number	1991	79261	84987	73607
Population	China	Male	90-94 years	Number	1991	87003	93318	80036
Population	China	Female	90-94 years	Number	1991	240627	258084	221337
Population	China	Both	90-94 years	Number	1991	327630	351402	301373
Population	Global	Male	90-94 years	Number	1991	1339756	1361155	1319541
Population	Global	Female	90-94 years	Number	1991	3237073	3296386	3180515
Population	Global	Both	90-94 years	Number	1991	4576829	4656054	4500407
Population	Japan	Male	90-94 years	Number	1991	81160	87179	75118
Population	Japan	Female	90-94 years	Number	1991	204749	219935	189506
Population	Japan	Both	90-94 years	Number	1991	285909	307114	264623
Population	Republic of Korea	Male	90-94 years	Number	1991	3447	3696	3201
Population	Republic of Korea	Female	90-94 years	Number	1991	17549	18817	16297
Population	Republic of Korea	Both	90-94 years	Number	1991	20996	22513	19498
Population	China	Male	95+ years	Number	1991	8066	8641	7445
Population	China	Female	95+ years	Number	1991	33816	36262	31156
Population	China	Both	95+ years	Number	1991	41882	44904	38602
Population	Global	Male	95+ years	Number	1991	271151	276117	266330
Population	Global	Female	95+ years	Number	1991	788596	805963	772410
Population	Global	Both	95+ years	Number	1991	1059748	1081745	1038936
Population	Japan	Male	95+ years	Number	1991	15201	16328	14069
Population	Japan	Female	95+ years	Number	1991	44205	47483	40914
Population	Japan	Both	95+ years	Number	1991	59406	63811	54983
Population	Republic of Korea	Male	95+ years	Number	1991	219	235	203
Population	Republic of Korea	Female	95+ years	Number	1991	1610	1726	1495
Population	Republic of Korea	Both	95+ years	Number	1991	1829	1961	1698
Population	China	Male	All ages	Number	1991	615836200	661675534	565100365
Population	China	Female	All ages	Number	1991	576974071	619911652	529449512
Population	China	Both	All ages	Number	1991	1192810271	1281587186	1094549877
Population	Global	Male	All ages	Number	1991	2728570278	2788538818	2671592104
Population	Global	Female	All ages	Number	1991	2687943650	2744496613	2634594577
Population	Global	Both	All ages	Number	1991	5416513928	5533154935	5306187094
Population	Japan	Male	All ages	Number	1991	62037753	66638856	57419082
Population	Japan	Female	All ages	Number	1991	64182475	68942645	59404132
Population	Japan	Both	All ages	Number	1991	126220228	135581501	116823214
Population	Republic of Korea	Male	All ages	Number	1991	22403015	24021555	20805048
Population	Republic of Korea	Female	All ages	Number	1991	22192994	23796360	20610007
Population	Republic of Korea	Both	All ages	Number	1991	44596009	47817915	41415055
Population	China	Male	<5 years	Number	1992	58330142	62964811	53737047
Population	China	Female	<5 years	Number	1992	51112089	55172634	47088665
Population	China	Both	<5 years	Number	1992	109442231	118137445	100825712
Population	Global	Male	<5 years	Number	1992	320708864	327892007	314113316
Population	Global	Female	<5 years	Number	1992	300625203	307087244	294564285
Population	Global	Both	<5 years	Number	1992	621334067	634889506	608663240
Population	Japan	Male	<5 years	Number	1992	3245427	3516338	2986600
Population	Japan	Female	<5 years	Number	1992	3084847	3342354	2838826
Population	Japan	Both	<5 years	Number	1992	6330275	6858692	5825426
Population	Republic of Korea	Male	<5 years	Number	1992	1794149	1937337	1642914
Population	Republic of Korea	Female	<5 years	Number	1992	1598479	1726051	1463737
Population	Republic of Korea	Both	<5 years	Number	1992	3392629	3663388	3106651
Population	China	Male	10-14 years	Number	1992	51722342	55829683	47654709
Population	China	Female	10-14 years	Number	1992	48233907	52064325	44440406
Population	China	Both	10-14 years	Number	1992	99956249	107894008	92095115
Population	Global	Male	10-14 years	Number	1992	281849215	288104727	276025068
Population	Global	Female	10-14 years	Number	1992	267807208	273610067	262414475
Population	Global	Both	10-14 years	Number	1992	549656423	561738217	538451668
Population	Japan	Male	10-14 years	Number	1992	4198986	4549494	3864111
Population	Japan	Female	10-14 years	Number	1992	3988309	4321231	3670235
Population	Japan	Both	10-14 years	Number	1992	8187294	8870725	7534346
Population	Republic of Korea	Male	10-14 years	Number	1992	2161832	2334364	1979603
Population	Republic of Korea	Female	10-14 years	Number	1992	2041022	2203912	1868977
Population	Republic of Korea	Both	10-14 years	Number	1992	4202854	4538276	3848580
Population	China	Male	15-19 years	Number	1992	58660379	63320555	54043097
Population	China	Female	15-19 years	Number	1992	55965021	60411310	51559303
Population	China	Both	15-19 years	Number	1992	114625401	123731865	105602400
Population	Global	Male	15-19 years	Number	1992	262377169	268578729	256596991
Population	Global	Female	15-19 years	Number	1992	254918347	260784507	249432601
Population	Global	Both	15-19 years	Number	1992	517295515	529311205	506008568
Population	Japan	Male	15-19 years	Number	1992	5053365	5475192	4650352
Population	Japan	Female	15-19 years	Number	1992	4804436	5205484	4421275
Population	Japan	Both	15-19 years	Number	1992	9857801	10680677	9071627
Population	Republic of Korea	Male	15-19 years	Number	1992	2146340	2317635	1965417
Population	Republic of Korea	Female	15-19 years	Number	1992	2041223	2204129	1869160
Population	Republic of Korea	Both	15-19 years	Number	1992	4187562	4521764	3834577
Population	China	Male	20-24 years	Number	1992	66882592	72197283	61615224
Population	China	Female	20-24 years	Number	1992	62589552	67561955	57662590
Population	China	Both	20-24 years	Number	1992	129472144	139759238	119277815
Population	Global	Male	20-24 years	Number	1992	252821420	259311111	246799549
Population	Global	Female	20-24 years	Number	1992	247825911	253917386	242171655
Population	Global	Both	20-24 years	Number	1992	500647331	513229096	488969303
Population	Japan	Male	20-24 years	Number	1992	4977261	5392736	4580318
Population	Japan	Female	20-24 years	Number	1992	4798196	5198723	4415533
Population	Japan	Both	20-24 years	Number	1992	9775458	10591460	8995851
Population	Republic of Korea	Male	20-24 years	Number	1992	2419519	2612617	2215569
Population	Republic of Korea	Female	20-24 years	Number	1992	2234985	2413355	2046589
Population	Republic of Korea	Both	20-24 years	Number	1992	4654504	5025971	4262158
Population	China	Male	25-29 years	Number	1992	64971129	70130284	59862211
Population	China	Female	25-29 years	Number	1992	61200702	66058224	56392933
Population	China	Both	25-29 years	Number	1992	126171831	136188507	116255144
Population	Global	Male	25-29 years	Number	1992	235025485	241206089	229238978
Population	Global	Female	25-29 years	Number	1992	231894396	237710545	226420252
Population	Global	Both	25-29 years	Number	1992	466919881	478916634	455683989
Population	Japan	Male	25-29 years	Number	1992	4258317	4613778	3918710
Population	Japan	Female	25-29 years	Number	1992	4148704	4495016	3817839
Population	Japan	Both	25-29 years	Number	1992	8407022	9108794	7736550
Population	Republic of Korea	Male	25-29 years	Number	1992	2116030	2284907	1937662
Population	Republic of Korea	Female	25-29 years	Number	1992	2111972	2280525	1933946
Population	Republic of Korea	Both	25-29 years	Number	1992	4228003	4565432	3871608
Population	China	Male	30-34 years	Number	1992	45604694	49219021	42033651
Population	China	Female	30-34 years	Number	1992	42138809	45477223	38841786
Population	China	Both	30-34 years	Number	1992	87743503	94696244	80875437
Population	Global	Male	30-34 years	Number	1992	201827837	206515848	197365821
Population	Global	Female	30-34 years	Number	1992	197087258	201518292	192869424
Population	Global	Both	30-34 years	Number	1992	398915095	408034140	390235361
Population	Japan	Male	30-34 years	Number	1992	4032616	4369237	3711009
Population	Japan	Female	30-34 years	Number	1992	3939323	4268156	3625156
Population	Japan	Both	30-34 years	Number	1992	7971938	8637392	7336165
Population	Republic of Korea	Male	30-34 years	Number	1992	2297446	2480801	2103786
Population	Republic of Korea	Female	30-34 years	Number	1992	2221768	2399084	2034487
Population	Republic of Korea	Both	30-34 years	Number	1992	4519215	4879885	4138273
Population	China	Male	35-39 years	Number	1992	49690197	53632120	45791023
Population	China	Female	35-39 years	Number	1992	45935792	49579522	42332006
Population	China	Both	35-39 years	Number	1992	95625989	103211642	88123030
Population	Global	Male	35-39 years	Number	1992	187282031	192145599	182754728
Population	Global	Female	35-39 years	Number	1992	181112763	185640853	176875421
Population	Global	Both	35-39 years	Number	1992	368394794	377750856	359598031
Population	Japan	Male	35-39 years	Number	1992	4245035	4599387	3906487
Population	Japan	Female	35-39 years	Number	1992	4168516	4516481	3836071
Population	Japan	Both	35-39 years	Number	1992	8413551	9115869	7742558
Population	Republic of Korea	Male	35-39 years	Number	1992	1884080	2034445	1725264
Population	Republic of Korea	Female	35-39 years	Number	1992	1780229	1922305	1630166
Population	Republic of Korea	Both	35-39 years	Number	1992	3664309	3956751	3355430
Population	China	Male	40-44 years	Number	1992	39123166	42226062	36054832
Population	China	Female	40-44 years	Number	1992	36126133	38992013	33291403
Population	China	Both	40-44 years	Number	1992	75249299	81218075	69346236
Population	Global	Male	40-44 years	Number	1992	158399320	162439745	154717313
Population	Global	Female	40-44 years	Number	1992	152307810	156045129	148885467
Population	Global	Both	40-44 years	Number	1992	310707131	318463642	303560750
Population	Japan	Male	40-44 years	Number	1992	5575862	6041305	5131179
Population	Japan	Female	40-44 years	Number	1992	5507726	5967481	5068477
Population	Japan	Both	40-44 years	Number	1992	11083588	12008786	10199656
Population	Republic of Korea	Male	40-44 years	Number	1992	1410822	1523417	1291898
Population	Republic of Korea	Female	40-44 years	Number	1992	1312056	1416768	1201458
Population	Republic of Korea	Both	40-44 years	Number	1992	2722877	2940185	2493356
Population	China	Male	45-49 years	Number	1992	29554307	31900447	27231787
Population	China	Female	45-49 years	Number	1992	26720627	28842194	24619986
Population	China	Both	45-49 years	Number	1992	56274934	60742642	51851773
Population	Global	Male	45-49 years	Number	1992	124248836	127372306	121430048
Population	Global	Female	45-49 years	Number	1992	119342728	122176873	116770381
Population	Global	Both	45-49 years	Number	1992	243591565	249511898	238219094
Population	Japan	Male	45-49 years	Number	1992	4559446	4940044	4195824
Population	Japan	Female	45-49 years	Number	1992	4560071	4940721	4196399
Population	Japan	Both	45-49 years	Number	1992	9119518	9880765	8392223
Population	Republic of Korea	Male	45-49 years	Number	1992	1144880	1236250	1048373
Population	Republic of Korea	Female	45-49 years	Number	1992	1098955	1186661	1006320
Population	Republic of Korea	Both	45-49 years	Number	1992	2243835	2422911	2054693
Population	China	Male	50-54 years	Number	1992	25251191	27254780	23268968
Population	China	Female	50-54 years	Number	1992	22564505	24355531	20791848
Population	China	Both	50-54 years	Number	1992	47815697	51610312	44060816
Population	Global	Male	50-54 years	Number	1992	109528269	112174376	107168004
Population	Global	Female	50-54 years	Number	1992	106778214	109214568	104598297
Population	Global	Both	50-54 years	Number	1992	216306483	221412214	211736303
Population	Japan	Male	50-54 years	Number	1992	4264089	4620031	3924021
Population	Japan	Female	50-54 years	Number	1992	4334475	4696294	3988795
Population	Japan	Both	50-54 years	Number	1992	8598564	9316325	7912816
Population	Republic of Korea	Male	50-54 years	Number	1992	1072139	1157704	981764
Population	Republic of Korea	Female	50-54 years	Number	1992	1084493	1171045	993077
Population	Republic of Korea	Both	50-54 years	Number	1992	2156632	2328749	1974841
Population	China	Male	55-59 years	Number	1992	23608797	25481707	21756301
Population	China	Female	55-59 years	Number	1992	21470317	23173742	19785241
Population	China	Both	55-59 years	Number	1992	45079113	48655450	41541542
Population	Global	Male	55-59 years	Number	1992	95661201	98031593	93501313
Population	Global	Female	55-59 years	Number	1992	95442715	97708973	93441911
Population	Global	Both	55-59 years	Number	1992	191103916	195773018	186904580
Population	Japan	Male	55-59 years	Number	1992	3937178	4265832	3623182
Population	Japan	Female	55-59 years	Number	1992	4083443	4424306	3757782
Population	Japan	Both	55-59 years	Number	1992	8020621	8690138	7380965
Population	Republic of Korea	Male	55-59 years	Number	1992	851140	919068	779394
Population	Republic of Korea	Female	55-59 years	Number	1992	925166	999001	847180
Population	Republic of Korea	Both	55-59 years	Number	1992	1776305	1918069	1626574
Population	China	Male	5-9 years	Number	1992	58662374	63322677	54044809
Population	China	Female	5-9 years	Number	1992	53759171	58029770	49527928
Population	China	Both	5-9 years	Number	1992	112421545	121352447	103572737
Population	Global	Male	5-9 years	Number	1992	309575883	316697704	303028004
Population	Global	Female	5-9 years	Number	1992	291995217	298567988	285969633
Population	Global	Both	5-9 years	Number	1992	601571100	615245245	589011442
Population	Japan	Male	5-9 years	Number	1992	3767974	4082505	3467473
Population	Japan	Female	5-9 years	Number	1992	3584350	3883553	3298493
Population	Japan	Both	5-9 years	Number	1992	7352325	7966057	6765967
Population	Republic of Korea	Male	5-9 years	Number	1992	1815599	1960499	1662555
Population	Republic of Korea	Female	5-9 years	Number	1992	1674675	1808327	1533510
Population	Republic of Korea	Both	5-9 years	Number	1992	3490274	3768826	3196065
Population	China	Male	60-64 years	Number	1992	19233243	20758278	17725721
Population	China	Female	60-64 years	Number	1992	17948008	19371011	16541458
Population	China	Both	60-64 years	Number	1992	37181251	40129289	34267179
Population	Global	Male	60-64 years	Number	1992	81813401	83814629	80026772
Population	Global	Female	60-64 years	Number	1992	84484614	86415725	82758808
Population	Global	Both	60-64 years	Number	1992	166298016	170264312	162810708
Population	Japan	Male	60-64 years	Number	1992	3443361	3730794	3168748
Population	Japan	Female	60-64 years	Number	1992	3678729	3985810	3385345
Population	Japan	Both	60-64 years	Number	1992	7122090	7716603	6554093
Population	Republic of Korea	Male	60-64 years	Number	1992	553557	597736	506896
Population	Republic of Korea	Female	60-64 years	Number	1992	728644	786796	667224
Population	Republic of Korea	Both	60-64 years	Number	1992	1282202	1384532	1174120
Population	China	Male	65-69 years	Number	1992	14257849	15388312	13140445
Population	China	Female	65-69 years	Number	1992	14560671	15714856	13420129
Population	China	Both	65-69 years	Number	1992	28818520	31103168	26560574
Population	Global	Male	65-69 years	Number	1992	61412260	62859921	60085143
Population	Global	Female	65-69 years	Number	1992	69873911	71428756	68468255
Population	Global	Both	65-69 years	Number	1992	131286171	134289703	128612876
Population	Japan	Male	65-69 years	Number	1992	2606604	2824189	2398723
Population	Japan	Female	65-69 years	Number	1992	3152471	3415622	2901057
Population	Japan	Both	65-69 years	Number	1992	5759075	6239811	5299780
Population	Republic of Korea	Male	65-69 years	Number	1992	389834	420946	356974
Population	Republic of Korea	Female	65-69 years	Number	1992	559012	603626	511891
Population	Republic of Korea	Both	65-69 years	Number	1992	948847	1024572	868865
Population	China	Male	70-74 years	Number	1992	9353718	10095112	8621161
Population	China	Female	70-74 years	Number	1992	10642920	11486341	9809717
Population	China	Both	70-74 years	Number	1992	19996638	21581452	18430879
Population	Global	Male	70-74 years	Number	1992	40656703	41584437	39777825
Population	Global	Female	70-74 years	Number	1992	50748159	51826850	49728489
Population	Global	Both	70-74 years	Number	1992	91404862	93433926	89503927
Population	Japan	Male	70-74 years	Number	1992	1635777	1772323	1505322
Population	Japan	Female	70-74 years	Number	1992	2440253	2643952	2245639
Population	Japan	Both	70-74 years	Number	1992	4076030	4416275	3750961
Population	Republic of Korea	Male	70-74 years	Number	1992	257930	278515	236188
Population	Republic of Korea	Female	70-74 years	Number	1992	399268	431133	365612
Population	Republic of Korea	Both	70-74 years	Number	1992	657198	709648	601801
Population	China	Male	75-79 years	Number	1992	5322585	5744411	4905849
Population	China	Female	75-79 years	Number	1992	6955713	7506799	6411467
Population	China	Both	75-79 years	Number	1992	12278298	13251210	11317317
Population	Global	Male	75-79 years	Number	1992	25561325	26110524	25036456
Population	Global	Female	75-79 years	Number	1992	36190514	36936354	35470374
Population	Global	Both	75-79 years	Number	1992	61751840	63043811	60541661
Population	Japan	Male	75-79 years	Number	1992	1243414	1347207	1144250
Population	Japan	Female	75-79 years	Number	1992	1906187	2065305	1754166
Population	Japan	Both	75-79 years	Number	1992	3149601	3412513	2898416
Population	Republic of Korea	Male	75-79 years	Number	1992	143947	155435	131813
Population	Republic of Korea	Female	75-79 years	Number	1992	273192	294995	250164
Population	Republic of Korea	Both	75-79 years	Number	1992	417139	450430	381977
Population	China	Male	80-84 years	Number	1992	2252122	2430544	2075919
Population	China	Female	80-84 years	Number	1992	3492118	3768527	3219416
Population	China	Both	80-84 years	Number	1992	5744240	6199072	5295335
Population	Global	Male	80-84 years	Number	1992	14107227	14378592	13850309
Population	Global	Female	80-84 years	Number	1992	23399782	23845462	22961967
Population	Global	Both	80-84 years	Number	1992	37507009	38211330	36815648
Population	Japan	Male	80-84 years	Number	1992	752753	815589	692720
Population	Japan	Female	80-84 years	Number	1992	1311718	1421213	1207107
Population	Japan	Both	80-84 years	Number	1992	2064471	2236802	1899827
Population	Republic of Korea	Male	80-84 years	Number	1992	62181	67144	56940
Population	Republic of Korea	Female	80-84 years	Number	1992	155052	167426	141982
Population	Republic of Korea	Both	80-84 years	Number	1992	217233	234570	198922
Population	China	Male	85-89 years	Number	1992	642370	693122	592403
Population	China	Female	85-89 years	Number	1992	1303916	1406798	1202763
Population	China	Both	85-89 years	Number	1992	1946287	2099920	1795166
Population	Global	Male	85-89 years	Number	1992	5580417	5679685	5487923
Population	Global	Female	85-89 years	Number	1992	10984109	11189864	10785744
Population	Global	Both	85-89 years	Number	1992	16564525	16865238	16275524
Population	Japan	Male	85-89 years	Number	1992	302506	327757	278380
Population	Japan	Female	85-89 years	Number	1992	619475	671185	570071
Population	Japan	Both	85-89 years	Number	1992	921980	998942	848451
Population	Republic of Korea	Male	85-89 years	Number	1992	18280	19739	16739
Population	Republic of Korea	Female	85-89 years	Number	1992	64653	69813	59204
Population	Republic of Korea	Both	85-89 years	Number	1992	82933	89552	75942
Population	China	Male	90-94 years	Number	1992	93769	101106	86612
Population	China	Female	90-94 years	Number	1992	258863	279123	239093
Population	China	Both	90-94 years	Number	1992	352633	380229	325705
Population	Global	Male	90-94 years	Number	1992	1420808	1445409	1396981
Population	Global	Female	90-94 years	Number	1992	3422956	3490014	3357706
Population	Global	Both	90-94 years	Number	1992	4843764	4933591	4752904
Population	Japan	Male	90-94 years	Number	1992	87968	95311	80953
Population	Japan	Female	90-94 years	Number	1992	225837	244689	207826
Population	Japan	Both	90-94 years	Number	1992	313805	340000	288779
Population	Republic of Korea	Male	90-94 years	Number	1992	3523	3804	3226
Population	Republic of Korea	Female	90-94 years	Number	1992	18355	19820	16808
Population	Republic of Korea	Both	90-94 years	Number	1992	21879	23625	20034
Population	China	Male	95+ years	Number	1992	8440	9082	7827
Population	China	Female	95+ years	Number	1992	35395	38118	32758
Population	China	Both	95+ years	Number	1992	43836	47200	40585
Population	Global	Male	95+ years	Number	1992	283860	289175	278513
Population	Global	Female	95+ years	Number	1992	824309	843058	805590
Population	Global	Both	95+ years	Number	1992	1108169	1131703	1083917
Population	Japan	Male	95+ years	Number	1992	17130	18560	15764
Population	Japan	Female	95+ years	Number	1992	50580	54802	46546
Population	Japan	Both	95+ years	Number	1992	67710	73362	62310
Population	Republic of Korea	Male	95+ years	Number	1992	228	246	209
Population	Republic of Korea	Female	95+ years	Number	1992	1818	1963	1665
Population	Republic of Korea	Both	95+ years	Number	1992	2046	2209	1873
Population	China	Male	All ages	Number	1992	623225408	672699405	574249622
Population	China	Female	All ages	Number	1992	583014228	629290055	537210952
Population	China	Both	All ages	Number	1992	1206239636	1301989461	1111460574
Population	Global	Male	All ages	Number	1992	2770141532	2835371803	2709187707
Population	Global	Female	All ages	Number	1992	2727066125	2788217954	2669501650
Population	Global	Both	All ages	Number	1992	5497207657	5624465639	5379105718
Population	Japan	Male	All ages	Number	1992	62205069	67397611	57244127
Population	Japan	Female	All ages	Number	1992	64387648	69762379	59252642
Population	Japan	Both	All ages	Number	1992	126592717	137159990	116496768
Population	Republic of Korea	Male	All ages	Number	1992	22543457	24342609	20643183
Population	Republic of Korea	Female	All ages	Number	1992	22325017	24106736	20443157
Population	Republic of Korea	Both	All ages	Number	1992	44868475	48449345	41086340
Population	China	Male	<5 years	Number	1993	56705897	61681483	51881396
Population	China	Female	<5 years	Number	1993	49415810	53750949	45212995
Population	China	Both	<5 years	Number	1993	106121707	115432432	97094392
Population	Global	Male	<5 years	Number	1993	320198237	327657594	313190231
Population	Global	Female	<5 years	Number	1993	299797882	306599117	293330750
Population	Global	Both	<5 years	Number	1993	619996118	634256965	606540668
Population	Japan	Male	<5 years	Number	1993	3188481	3436473	2930162
Population	Japan	Female	<5 years	Number	1993	3032008	3267829	2786366
Population	Japan	Both	<5 years	Number	1993	6220488	6704302	5716528
Population	Republic of Korea	Male	<5 years	Number	1993	1827457	1966781	1680791
Population	Republic of Korea	Female	<5 years	Number	1993	1622874	1746601	1492627
Population	Republic of Korea	Both	<5 years	Number	1993	3450330	3713382	3173418
Population	China	Male	10-14 years	Number	1993	52073086	56639617	47647494
Population	China	Female	10-14 years	Number	1993	48462910	52712911	44344025
Population	China	Both	10-14 years	Number	1993	100535996	109352528	91991519
Population	Global	Male	10-14 years	Number	1993	286685810	293382701	280377645
Population	Global	Female	10-14 years	Number	1993	271848554	277979727	266019176
Population	Global	Both	10-14 years	Number	1993	558534364	571362429	546406965
Population	Japan	Male	10-14 years	Number	1993	4093279	4411644	3761657
Population	Japan	Female	10-14 years	Number	1993	3890126	4192690	3574963
Population	Japan	Both	10-14 years	Number	1993	7983405	8604334	7336620
Population	Republic of Korea	Male	10-14 years	Number	1993	2153506	2317688	1980673
Population	Republic of Korea	Female	10-14 years	Number	1993	2030694	2185514	1867718
Population	Republic of Korea	Both	10-14 years	Number	1993	4184200	4503202	3848390
Population	China	Male	15-19 years	Number	1993	55520592	60391121	50798940
Population	China	Female	15-19 years	Number	1993	53009713	57660224	48501116
Population	China	Both	15-19 years	Number	1993	108530304	118051345	99300056
Population	Global	Male	15-19 years	Number	1993	262347297	268673900	256240928
Population	Global	Female	15-19 years	Number	1993	254960733	260947077	249141011
Population	Global	Both	15-19 years	Number	1993	517308029	529613219	505373622
Population	Japan	Male	15-19 years	Number	1993	4867618	5246209	4473262
Population	Japan	Female	15-19 years	Number	1993	4624707	4984405	4250031
Population	Japan	Both	15-19 years	Number	1993	9492325	10230614	8723293
Population	Republic of Korea	Male	15-19 years	Number	1993	2069750	2227546	1903638
Population	Republic of Korea	Female	15-19 years	Number	1993	1957335	2106561	1800246
Population	Republic of Korea	Both	15-19 years	Number	1993	4027085	4334108	3703884
Population	China	Male	20-24 years	Number	1993	65660800	71422887	60073056
Population	China	Female	20-24 years	Number	1993	61364089	66747776	56144430
Population	China	Both	20-24 years	Number	1993	127024888	138170663	116217486
Population	Global	Male	20-24 years	Number	1993	253936014	260670251	247468065
Population	Global	Female	20-24 years	Number	1993	249208495	255586295	243194381
Population	Global	Both	20-24 years	Number	1993	503144509	516244742	490689284
Population	Japan	Male	20-24 years	Number	1993	5088369	5484129	4676129
Population	Japan	Female	20-24 years	Number	1993	4902177	5283456	4505021
Population	Japan	Both	20-24 years	Number	1993	9990546	10767585	9181149
Population	Republic of Korea	Male	20-24 years	Number	1993	2396464	2579169	2204131
Population	Republic of Korea	Female	20-24 years	Number	1993	2228410	2398303	2049566
Population	Republic of Korea	Both	20-24 years	Number	1993	4624874	4977473	4253697
Population	China	Male	25-29 years	Number	1993	67040132	72920470	61340179
Population	China	Female	25-29 years	Number	1993	62776449	68279560	57444951
Population	China	Both	25-29 years	Number	1993	129816580	141200031	118785130
Population	Global	Male	25-29 years	Number	1993	239193720	245976290	232816624
Population	Global	Female	25-29 years	Number	1993	235583598	241938549	229523169
Population	Global	Both	25-29 years	Number	1993	474777318	487916391	462285231
Population	Japan	Male	25-29 years	Number	1993	4367705	4707415	4013850
Population	Japan	Female	25-29 years	Number	1993	4253967	4584830	3909327
Population	Japan	Both	25-29 years	Number	1993	8621673	9292245	7923177
Population	Republic of Korea	Male	25-29 years	Number	1993	2092027	2251523	1924128
Population	Republic of Korea	Female	25-29 years	Number	1993	2073587	2231676	1907168
Population	Republic of Korea	Both	25-29 years	Number	1993	4165614	4483199	3831296
Population	China	Male	30-34 years	Number	1993	48637603	52894979	44516888
Population	China	Female	30-34 years	Number	1993	45234453	49192031	41403983
Population	China	Both	30-34 years	Number	1993	93872056	102087010	85920871
Population	Global	Male	30-34 years	Number	1993	207917033	213127309	202907050
Population	Global	Female	30-34 years	Number	1993	203421246	208345640	198701680
Population	Global	Both	30-34 years	Number	1993	411338279	421472814	401597542
Population	Japan	Male	30-34 years	Number	1993	4066324	4382593	3736886
Population	Japan	Female	30-34 years	Number	1993	3965877	4274333	3644577
Population	Japan	Both	30-34 years	Number	1993	8032201	8656926	7381463
Population	Republic of Korea	Male	30-34 years	Number	1993	2298576	2473819	2114100
Population	Republic of Korea	Female	30-34 years	Number	1993	2231521	2401651	2052427
Population	Republic of Korea	Both	30-34 years	Number	1993	4530097	4875470	4166527
Population	China	Male	35-39 years	Number	1993	48741371	53009630	44610083
Population	China	Female	35-39 years	Number	1993	44851003	48777796	41050241
Population	China	Both	35-39 years	Number	1993	93592375	101787426	85660324
Population	Global	Male	35-39 years	Number	1993	189861945	194917326	185090641
Population	Global	Female	35-39 years	Number	1993	183447868	188204556	179019224
Population	Global	Both	35-39 years	Number	1993	373309814	383132152	364114885
Population	Japan	Male	35-39 years	Number	1993	4129528	4450713	3794970
Population	Japan	Female	35-39 years	Number	1993	4049194	4364130	3721144
Population	Japan	Both	35-39 years	Number	1993	8178723	8814843	7516113
Population	Republic of Korea	Male	35-39 years	Number	1993	2021043	2175126	1858841
Population	Republic of Korea	Female	35-39 years	Number	1993	1913885	2059799	1760283
Population	Republic of Korea	Both	35-39 years	Number	1993	3934928	4234925	3619123
Population	China	Male	40-44 years	Number	1993	41741133	45396644	38202793
Population	China	Female	40-44 years	Number	1993	38879692	42285654	35581990
Population	China	Both	40-44 years	Number	1993	80620824	87682298	73784783
Population	Global	Male	40-44 years	Number	1993	163904971	168321243	159803306
Population	Global	Female	40-44 years	Number	1993	157960729	162115454	154111283
Population	Global	Both	40-44 years	Number	1993	321865700	330432662	313915031
Population	Japan	Male	40-44 years	Number	1993	5261828	5671080	4835534
Population	Japan	Female	40-44 years	Number	1993	5198377	5602694	4777225
Population	Japan	Both	40-44 years	Number	1993	10460205	11273774	9612759
Population	Republic of Korea	Male	40-44 years	Number	1993	1424333	1532924	1310021
Population	Republic of Korea	Female	40-44 years	Number	1993	1330450	1431883	1223672
Population	Republic of Korea	Both	40-44 years	Number	1993	2754783	2964807	2533693
Population	China	Male	45-49 years	Number	1993	30564768	33243968	27969281
Population	China	Female	45-49 years	Number	1993	27756975	30190085	25399866
Population	China	Both	45-49 years	Number	1993	58321744	63434052	53369147
Population	Global	Male	45-49 years	Number	1993	128821700	132183685	125708890
Population	Global	Female	45-49 years	Number	1993	123731814	126812801	120872087
Population	Global	Both	45-49 years	Number	1993	252553515	259005354	246595663
Population	Japan	Male	45-49 years	Number	1993	4841422	5217976	4449188
Population	Japan	Female	45-49 years	Number	1993	4821699	5196719	4431063
Population	Japan	Both	45-49 years	Number	1993	9663121	10414695	8880252
Population	Republic of Korea	Male	45-49 years	Number	1993	1191673	1282526	1096033
Population	Republic of Korea	Female	45-49 years	Number	1993	1135701	1222286	1044553
Population	Republic of Korea	Both	45-49 years	Number	1993	2327374	2504812	2140587
Population	China	Male	50-54 years	Number	1993	25498415	27732608	23334848
Population	China	Female	50-54 years	Number	1993	22792697	24790656	20857153
Population	China	Both	50-54 years	Number	1993	48291111	52523264	44192001
Population	Global	Male	50-54 years	Number	1993	110072900	112897454	107509431
Population	Global	Female	50-54 years	Number	1993	107168147	109737719	104828489
Population	Global	Both	50-54 years	Number	1993	217241047	222573886	212354246
Population	Japan	Male	50-54 years	Number	1993	4377053	4717489	4022440
Population	Japan	Female	50-54 years	Number	1993	4443219	4788802	4083247
Population	Japan	Both	50-54 years	Number	1993	8820272	9506291	8105687
Population	Republic of Korea	Male	50-54 years	Number	1993	1068078	1149508	982358
Population	Republic of Korea	Female	50-54 years	Number	1993	1082374	1164894	995507
Population	Republic of Korea	Both	50-54 years	Number	1993	2150452	2314402	1977864
Population	China	Male	55-59 years	Number	1993	23777112	25860028	21760446
Population	China	Female	55-59 years	Number	1993	21595103	23487135	19763013
Population	China	Both	55-59 years	Number	1993	45372215	49347163	41523459
Population	Global	Male	55-59 years	Number	1993	97131477	99681125	94811369
Population	Global	Female	55-59 years	Number	1993	97114567	99514968	94952843
Population	Global	Both	55-59 years	Number	1993	194246045	199172100	189769386
Population	Japan	Male	55-59 years	Number	1993	3942560	4249203	3623149
Population	Japan	Female	55-59 years	Number	1993	4087483	4405398	3756331
Population	Japan	Both	55-59 years	Number	1993	8030044	8654601	7379480
Population	Republic of Korea	Male	55-59 years	Number	1993	892644	960699	821003
Population	Republic of Korea	Female	55-59 years	Number	1993	959721	1032890	882697
Population	Republic of Korea	Both	55-59 years	Number	1993	1852365	1993588	1703700
Population	China	Male	5-9 years	Number	1993	60478121	65784934	55332244
Population	China	Female	5-9 years	Number	1993	55169767	60010493	50476094
Population	China	Both	5-9 years	Number	1993	115647888	125795427	105808339
Population	Global	Male	5-9 years	Number	1993	313521221	321140230	306375397
Population	Global	Female	5-9 years	Number	1993	295090674	302010300	288528130
Population	Global	Both	5-9 years	Number	1993	608611895	623150534	594926247
Population	Japan	Male	5-9 years	Number	1993	3664520	3949537	3367634
Population	Japan	Female	5-9 years	Number	1993	3484496	3755511	3202195
Population	Japan	Both	5-9 years	Number	1993	7149016	7705048	6569830
Population	Republic of Korea	Male	5-9 years	Number	1993	1729132	1860961	1590358
Population	Republic of Korea	Female	5-9 years	Number	1993	1583045	1703735	1455995
Population	Republic of Korea	Both	5-9 years	Number	1993	3312177	3564696	3046353
Population	China	Male	60-64 years	Number	1993	19696595	21421062	18027329
Population	China	Female	60-64 years	Number	1993	18356222	19963255	16800677
Population	China	Both	60-64 years	Number	1993	38052817	41384318	34828006
Population	Global	Male	60-64 years	Number	1993	82793290	84913432	80843933
Population	Global	Female	60-64 years	Number	1993	85462533	87569776	83569964
Population	Global	Both	60-64 years	Number	1993	168255823	172466573	164410234
Population	Japan	Male	60-64 years	Number	1993	3518693	3792368	3233622
Population	Japan	Female	60-64 years	Number	1993	3757704	4049969	3453269
Population	Japan	Both	60-64 years	Number	1993	7276397	7842337	6686891
Population	Republic of Korea	Male	60-64 years	Number	1993	586018	630696	538987
Population	Republic of Korea	Female	60-64 years	Number	1993	752189	809535	691820
Population	Republic of Korea	Both	60-64 years	Number	1993	1338207	1440231	1230807
Population	China	Male	65-69 years	Number	1993	14701144	15988104	13455383
Population	China	Female	65-69 years	Number	1993	14901837	16206009	13639454
Population	China	Both	65-69 years	Number	1993	29602980	32194113	27094837
Population	Global	Male	65-69 years	Number	1993	63614916	65192283	62163636
Population	Global	Female	65-69 years	Number	1993	71526968	73229642	69970493
Population	Global	Both	65-69 years	Number	1993	135141884	138437337	132175521
Population	Japan	Male	65-69 years	Number	1993	2786549	3003280	2560793
Population	Japan	Female	65-69 years	Number	1993	3248144	3500776	2984992
Population	Japan	Both	65-69 years	Number	1993	6034693	6504056	5545785
Population	Republic of Korea	Male	65-69 years	Number	1993	394951	425062	363254
Population	Republic of Korea	Female	65-69 years	Number	1993	573534	617260	527504
Population	Republic of Korea	Both	65-69 years	Number	1993	968486	1042323	890758
Population	China	Male	70-74 years	Number	1993	9678677	10525671	8858805
Population	China	Female	70-74 years	Number	1993	10945917	11903601	10018931
Population	China	Both	70-74 years	Number	1993	20624594	22429272	18877736
Population	Global	Male	70-74 years	Number	1993	42369811	43378749	41397298
Population	Global	Female	70-74 years	Number	1993	53020203	54204573	51898769
Population	Global	Both	70-74 years	Number	1993	95390014	97571736	93315810
Population	Japan	Male	70-74 years	Number	1993	1707514	1840320	1569178
Population	Japan	Female	70-74 years	Number	1993	2555864	2754653	2348798
Population	Japan	Both	70-74 years	Number	1993	4263378	4594973	3917975
Population	Republic of Korea	Male	70-74 years	Number	1993	275507	296512	253396
Population	Republic of Korea	Female	70-74 years	Number	1993	428034	460667	393682
Population	Republic of Korea	Both	70-74 years	Number	1993	703542	757179	647078
Population	China	Male	75-79 years	Number	1993	5540395	6025150	5071165
Population	China	Female	75-79 years	Number	1993	7193193	7822372	6584174
Population	China	Both	75-79 years	Number	1993	12733589	13847522	11655339
Population	Global	Male	75-79 years	Number	1993	25701869	26307450	25136386
Population	Global	Female	75-79 years	Number	1993	35960226	36761073	35179557
Population	Global	Both	75-79 years	Number	1993	61662095	63051279	60314452
Population	Japan	Male	75-79 years	Number	1993	1246987	1343974	1145961
Population	Japan	Female	75-79 years	Number	1993	1930890	2081069	1774456
Population	Japan	Both	75-79 years	Number	1993	3177876	3425044	2920417
Population	Republic of Korea	Male	75-79 years	Number	1993	148483	159803	136566
Population	Republic of Korea	Female	75-79 years	Number	1993	278570	299808	256213
Population	Republic of Korea	Both	75-79 years	Number	1993	427053	459612	392779
Population	China	Male	80-84 years	Number	1993	2373524	2581098	2172608
Population	China	Female	80-84 years	Number	1993	3642464	3960760	3334392
Population	China	Both	80-84 years	Number	1993	6015987	6541858	5507000
Population	Global	Male	80-84 years	Number	1993	14513263	14816673	14223935
Population	Global	Female	80-84 years	Number	1993	24057463	24538385	23580344
Population	Global	Both	80-84 years	Number	1993	38570727	39344384	37805711
Population	Japan	Male	80-84 years	Number	1993	780704	841425	717454
Population	Japan	Female	80-84 years	Number	1993	1374055	1480926	1262734
Population	Japan	Both	80-84 years	Number	1993	2154759	2322350	1980188
Population	Republic of Korea	Male	80-84 years	Number	1993	65778	70793	60499
Population	Republic of Korea	Female	80-84 years	Number	1993	162757	175166	149695
Population	Republic of Korea	Both	80-84 years	Number	1993	228535	245959	210194
Population	China	Male	85-89 years	Number	1993	674246	733031	617352
Population	China	Female	85-89 years	Number	1993	1362031	1480642	1247267
Population	China	Both	85-89 years	Number	1993	2036277	2213673	1864619
Population	Global	Male	85-89 years	Number	1993	5809050	5921977	5703328
Population	Global	Female	85-89 years	Number	1993	11400596	11627919	11183825
Population	Global	Both	85-89 years	Number	1993	17209646	17541350	16885131
Population	Japan	Male	85-89 years	Number	1993	321030	345999	295022
Population	Japan	Female	85-89 years	Number	1993	662655	714195	608969
Population	Japan	Both	85-89 years	Number	1993	983685	1060194	903991
Population	Republic of Korea	Male	85-89 years	Number	1993	20322	21872	18691
Population	Republic of Korea	Female	85-89 years	Number	1993	70178	75528	64546
Population	Republic of Korea	Both	85-89 years	Number	1993	90500	97400	83237
Population	China	Male	90-94 years	Number	1993	103149	112051	94592
Population	China	Female	90-94 years	Number	1993	282739	307143	259243
Population	China	Both	90-94 years	Number	1993	385889	419194	353834
Population	Global	Male	90-94 years	Number	1993	1517683	1545247	1490899
Population	Global	Female	90-94 years	Number	1993	3636868	3711522	3561489
Population	Global	Both	90-94 years	Number	1993	5154551	5256816	5051005
Population	Japan	Male	90-94 years	Number	1993	94305	101640	86665
Population	Japan	Female	90-94 years	Number	1993	246040	265176	226107
Population	Japan	Both	90-94 years	Number	1993	340345	366816	312771
Population	Republic of Korea	Male	90-94 years	Number	1993	3516	3784	3233
Population	Republic of Korea	Female	90-94 years	Number	1993	18578	19995	17087
Population	Republic of Korea	Both	90-94 years	Number	1993	22094	23779	20321
Population	China	Male	95+ years	Number	1993	8909	9645	8215
Population	China	Female	95+ years	Number	1993	37461	40604	34462
Population	China	Both	95+ years	Number	1993	46370	50258	42680
Population	Global	Male	95+ years	Number	1993	297005	302786	290948
Population	Global	Female	95+ years	Number	1993	859848	880262	838332
Population	Global	Both	95+ years	Number	1993	1156853	1182924	1129038
Population	Japan	Male	95+ years	Number	1993	19327	20830	17761
Population	Japan	Female	95+ years	Number	1993	58389	62930	53658
Population	Japan	Both	95+ years	Number	1993	77716	83760	71419
Population	Republic of Korea	Male	95+ years	Number	1993	232	249	213
Population	Republic of Korea	Female	95+ years	Number	1993	1983	2134	1823
Population	Republic of Korea	Both	95+ years	Number	1993	2214	2383	2036
Population	China	Male	All ages	Number	1993	629215668	684374181	575777415
Population	China	Female	All ages	Number	1993	588030525	639569681	538106487
Population	China	Both	All ages	Number	1993	1217246193	1323943862	1113883902
Population	Global	Male	All ages	Number	1993	2810209212	2879849934	2743725919
Population	Global	Female	All ages	Number	1993	2765259013	2830356770	2702449423
Population	Global	Both	All ages	Number	1993	5575468225	5710261573	5445810365
Population	Japan	Male	All ages	Number	1993	62363796	67214295	57311317
Population	Japan	Female	All ages	Number	1993	64587072	69610492	59354471
Population	Japan	Both	All ages	Number	1993	126950868	136824787	116665788
Population	Republic of Korea	Male	All ages	Number	1993	22659491	24387042	20840916
Population	Republic of Korea	Female	All ages	Number	1993	22435421	24145889	20634829
Population	Republic of Korea	Both	All ages	Number	1993	45094912	48532931	41475744
Population	China	Male	<5 years	Number	1994	54457625	59600441	49490495
Population	China	Female	<5 years	Number	1994	47212124	51669583	42907475
Population	China	Both	<5 years	Number	1994	101669750	111270024	92397970
Population	Global	Male	<5 years	Number	1994	319046934	326985469	311652933
Population	Global	Female	<5 years	Number	1994	298433237	305572240	291654281
Population	Global	Both	<5 years	Number	1994	617480171	632554273	603355864
Population	Japan	Male	<5 years	Number	1994	3157393	3408308	2918229
Population	Japan	Female	<5 years	Number	1994	3002773	3241400	2775321
Population	Japan	Both	<5 years	Number	1994	6160166	6649708	5693551
Population	Republic of Korea	Male	<5 years	Number	1994	1855898	2002436	1717700
Population	Republic of Korea	Female	<5 years	Number	1994	1644573	1774426	1522112
Population	Republic of Korea	Both	<5 years	Number	1994	3500471	3776862	3239812
Population	China	Male	10-14 years	Number	1994	53249372	58275526	48396053
Population	China	Female	10-14 years	Number	1994	49471000	54140509	44962060
Population	China	Both	10-14 years	Number	1994	102720373	112416035	93358113
Population	Global	Male	10-14 years	Number	1994	292028263	299497677	285172102
Population	Global	Female	10-14 years	Number	1994	276298200	283125927	269930151
Population	Global	Both	10-14 years	Number	1994	568326464	582623605	555103356
Population	Japan	Male	10-14 years	Number	1994	4009056	4327651	3705381
Population	Japan	Female	10-14 years	Number	1994	3814434	4117563	3525502
Population	Japan	Both	10-14 years	Number	1994	7823490	8445215	7230883
Population	Republic of Korea	Male	10-14 years	Number	1994	2081480	2245831	1926485
Population	Republic of Korea	Female	10-14 years	Number	1994	1960149	2114919	1814189
Population	Republic of Korea	Both	10-14 years	Number	1994	4041629	4360750	3740674
Population	China	Male	15-19 years	Number	1994	53051183	58059760	48214202
Population	China	Female	15-19 years	Number	1994	50597020	55374172	45983466
Population	China	Both	15-19 years	Number	1994	103648203	113433932	94197667
Population	Global	Male	15-19 years	Number	1994	263356708	270180172	256992732
Population	Global	Female	15-19 years	Number	1994	255882902	262351501	249783499
Population	Global	Both	15-19 years	Number	1994	519239610	532451288	506764103
Population	Japan	Male	15-19 years	Number	1994	4666649	5037503	4313163
Population	Japan	Female	15-19 years	Number	1994	4431913	4784112	4096207
Population	Japan	Both	15-19 years	Number	1994	9098562	9821615	8409371
Population	Republic of Korea	Male	15-19 years	Number	1994	2029911	2190190	1878756
Population	Republic of Korea	Female	15-19 years	Number	1994	1915718	2066980	1773066
Population	Republic of Korea	Both	15-19 years	Number	1994	3945629	4257170	3651822
Population	China	Male	20-24 years	Number	1994	63808352	69835424	57986464
Population	China	Female	20-24 years	Number	1994	59928724	65587693	54463311
Population	China	Both	20-24 years	Number	1994	123737076	135423117	112449774
Population	Global	Male	20-24 years	Number	1994	254110734	261362383	247344008
Population	Global	Female	20-24 years	Number	1994	250181611	257038918	243698016
Population	Global	Both	20-24 years	Number	1994	504292345	518401301	491026830
Population	Japan	Male	20-24 years	Number	1994	5163974	5574349	4772817
Population	Japan	Female	20-24 years	Number	1994	4967176	5361913	4590926
Population	Japan	Both	20-24 years	Number	1994	10131150	10936262	9363743
Population	Republic of Korea	Male	20-24 years	Number	1994	2355462	2541446	2180065
Population	Republic of Korea	Female	20-24 years	Number	1994	2185678	2358256	2022924
Population	Republic of Korea	Both	20-24 years	Number	1994	4541141	4899702	4202989
Population	China	Male	25-29 years	Number	1994	67827129	74231979	61641129
Population	China	Female	25-29 years	Number	1994	63128795	69085125	57378443
Population	China	Both	25-29 years	Number	1994	130955924	143317104	119019572
Population	Global	Male	25-29 years	Number	1994	242153828	249715162	235243296
Population	Global	Female	25-29 years	Number	1994	238160432	245101503	231695899
Population	Global	Both	25-29 years	Number	1994	480314260	494816772	467027254
Population	Japan	Male	25-29 years	Number	1994	4471875	4827250	4133143
Population	Japan	Female	25-29 years	Number	1994	4355455	4701578	4025541
Population	Japan	Both	25-29 years	Number	1994	8827330	9528828	8158684
Population	Republic of Korea	Male	25-29 years	Number	1994	2110048	2276654	1952926
Population	Republic of Korea	Female	25-29 years	Number	1994	2087454	2252276	1932013
Population	Republic of Korea	Both	25-29 years	Number	1994	4197502	4528930	3884939
Population	China	Male	30-34 years	Number	1994	52977124	57968589	48161590
Population	China	Female	30-34 years	Number	1994	49529633	54191193	45032236
Population	China	Both	30-34 years	Number	1994	102506757	112160096	93193826
Population	Global	Male	30-34 years	Number	1994	214982126	221098959	209341151
Population	Global	Female	30-34 years	Number	1994	210670173	216466778	205304917
Population	Global	Both	30-34 years	Number	1994	425652299	437634256	414633735
Population	Japan	Male	30-34 years	Number	1994	4102632	4428664	3791869
Population	Japan	Female	30-34 years	Number	1994	3997115	4314761	3694344
Population	Japan	Both	30-34 years	Number	1994	8099747	8743425	7486214
Population	Republic of Korea	Male	30-34 years	Number	1994	2251225	2428978	2083590
Population	Republic of Korea	Female	30-34 years	Number	1994	2182611	2354947	2020085
Population	Republic of Korea	Both	30-34 years	Number	1994	4433836	4783925	4103675
Population	China	Male	35-39 years	Number	1994	46753791	51155248	42507388
Population	China	Female	35-39 years	Number	1994	42893530	46929061	38999960
Population	China	Both	35-39 years	Number	1994	89647321	98084309	81507348
Population	Global	Male	35-39 years	Number	1994	191434857	196878431	186421892
Population	Global	Female	35-39 years	Number	1994	185038819	190037908	180333369
Population	Global	Both	35-39 years	Number	1994	376473676	386916275	366777842
Population	Japan	Male	35-39 years	Number	1994	4089718	4414724	3779933
Population	Japan	Female	35-39 years	Number	1994	4007015	4325448	3703494
Population	Japan	Both	35-39 years	Number	1994	8096733	8740171	7483428
Population	Republic of Korea	Male	35-39 years	Number	1994	2109801	2276387	1952697
Population	Republic of Korea	Female	35-39 years	Number	1994	2021466	2181078	1870940
Population	Republic of Korea	Both	35-39 years	Number	1994	4131267	4457465	3823636
Population	China	Male	40-44 years	Number	1994	43222057	47294855	39292593
Population	China	Female	40-44 years	Number	1994	40557775	44380707	36868805
Population	China	Both	40-44 years	Number	1994	83779832	91675561	76161398
Population	Global	Male	40-44 years	Number	1994	168296912	173309247	163765458
Population	Global	Female	40-44 years	Number	1994	162521986	167208449	158277992
Population	Global	Both	40-44 years	Number	1994	330818898	340555069	322078983
Population	Japan	Male	40-44 years	Number	1994	4888682	5277181	4518378
Population	Japan	Female	40-44 years	Number	1994	4826208	5209741	4460636
Population	Japan	Both	40-44 years	Number	1994	9714890	10486922	8979014
Population	Republic of Korea	Male	40-44 years	Number	1994	1496525	1614688	1385088
Population	Republic of Korea	Female	40-44 years	Number	1994	1394610	1504726	1290762
Population	Republic of Korea	Both	40-44 years	Number	1994	2891135	3119414	2675850
Population	China	Male	45-49 years	Number	1994	33255213	36391616	30227850
Population	China	Female	45-49 years	Number	1994	30180690	33026918	27433491
Population	China	Both	45-49 years	Number	1994	63435902	69418534	57661341
Population	Global	Male	45-49 years	Number	1994	135346542	139272089	131844533
Population	Global	Female	45-49 years	Number	1994	129884228	133487394	126619134
Population	Global	Both	45-49 years	Number	1994	265230770	272738065	258489817
Population	Japan	Male	45-49 years	Number	1994	5104726	5510393	4718057
Population	Japan	Female	45-49 years	Number	1994	5064485	5466954	4680864
Population	Japan	Both	45-49 years	Number	1994	10169211	10977348	9398922
Population	Republic of Korea	Male	45-49 years	Number	1994	1237210	1334898	1145082
Population	Republic of Korea	Female	45-49 years	Number	1994	1176058	1268918	1088484
Population	Republic of Korea	Both	45-49 years	Number	1994	2413268	2603816	2233566
Population	China	Male	50-54 years	Number	1994	25653337	28072143	23318868
Population	China	Female	50-54 years	Number	1994	23213664	25403748	21099327
Population	China	Both	50-54 years	Number	1994	48867001	53475891	44418195
Population	Global	Male	50-54 years	Number	1994	110497904	113566659	107750004
Population	Global	Female	50-54 years	Number	1994	107651138	110466544	105085955
Population	Global	Both	50-54 years	Number	1994	218149042	224038567	212792027
Population	Japan	Male	50-54 years	Number	1994	4566378	4929263	4220487
Population	Japan	Female	50-54 years	Number	1994	4636486	5004942	4285285
Population	Japan	Both	50-54 years	Number	1994	9202864	9934206	8505772
Population	Republic of Korea	Male	50-54 years	Number	1994	1053898	1137113	975421
Population	Republic of Korea	Female	50-54 years	Number	1994	1063039	1146974	983880
Population	Republic of Korea	Both	50-54 years	Number	1994	2116937	2284087	1959301
Population	China	Male	55-59 years	Number	1994	23763524	26003432	21602028
Population	China	Female	55-59 years	Number	1994	21420849	23440331	19471889
Population	China	Both	55-59 years	Number	1994	45184373	49443764	41073917
Population	Global	Male	55-59 years	Number	1994	98418374	101227435	95933535
Population	Global	Female	55-59 years	Number	1994	98585397	101219742	96198387
Population	Global	Both	55-59 years	Number	1994	197003771	202463297	192097662
Population	Japan	Male	55-59 years	Number	1994	3904763	4215070	3608988
Population	Japan	Female	55-59 years	Number	1994	4043145	4364449	3736888
Population	Japan	Both	55-59 years	Number	1994	7947908	8579519	7345876
Population	Republic of Korea	Male	55-59 years	Number	1994	921604	994372	852977
Population	Republic of Korea	Female	55-59 years	Number	1994	988117	1066137	914538
Population	Republic of Korea	Both	55-59 years	Number	1994	1909721	2060509	1767515
Population	China	Male	5-9 years	Number	1994	61503486	67313559	55891017
Population	China	Female	5-9 years	Number	1994	55780353	61049288	50690865
Population	China	Both	5-9 years	Number	1994	117283839	128362847	106581881
Population	Global	Male	5-9 years	Number	1994	316287629	324656805	308582254
Population	Global	Female	5-9 years	Number	1994	297047394	304625308	290003598
Population	Global	Both	5-9 years	Number	1994	613335023	629282863	598655311
Population	Japan	Male	5-9 years	Number	1994	3549189	3831239	3280348
Population	Japan	Female	5-9 years	Number	1994	3374361	3642518	3118763
Population	Japan	Both	5-9 years	Number	1994	6923550	7473757	6399110
Population	Republic of Korea	Male	5-9 years	Number	1994	1682618	1815475	1557324
Population	Republic of Korea	Female	5-9 years	Number	1994	1528816	1649529	1414975
Population	Republic of Korea	Both	5-9 years	Number	1994	3211434	3465004	2972298
Population	China	Male	60-64 years	Number	1994	20251898	22159254	18411578
Population	China	Female	60-64 years	Number	1994	18891209	20670420	17174600
Population	China	Both	60-64 years	Number	1994	39143107	42829674	35586178
Population	Global	Male	60-64 years	Number	1994	83612424	85973415	81511509
Population	Global	Female	60-64 years	Number	1994	86302130	88612848	84253319
Population	Global	Both	60-64 years	Number	1994	169914554	174579441	165703505
Population	Japan	Male	60-64 years	Number	1994	3569681	3853360	3299288
Population	Japan	Female	60-64 years	Number	1994	3810033	4112812	3521433
Population	Japan	Both	60-64 years	Number	1994	7379714	7966172	6820721
Population	Republic of Korea	Male	60-64 years	Number	1994	626921	676422	580238
Population	Republic of Korea	Female	60-64 years	Number	1994	782806	844615	724515
Population	Republic of Korea	Both	60-64 years	Number	1994	1409727	1521037	1304753
Population	China	Male	65-69 years	Number	1994	15147421	16573326	13771568
Population	China	Female	65-69 years	Number	1994	15220278	16652337	13838471
Population	China	Both	65-69 years	Number	1994	30367699	33225663	27610040
Population	Global	Male	65-69 years	Number	1994	65713973	67507977	64112832
Population	Global	Female	65-69 years	Number	1994	73130430	75037282	71452465
Population	Global	Both	65-69 years	Number	1994	138844403	142554869	135525580
Population	Japan	Male	65-69 years	Number	1994	2927162	3159781	2705438
Population	Japan	Female	65-69 years	Number	1994	3346110	3612021	3092651
Population	Japan	Both	65-69 years	Number	1994	6273272	6771802	5798089
Population	Republic of Korea	Male	65-69 years	Number	1994	408570	440830	378146
Population	Republic of Korea	Female	65-69 years	Number	1994	599821	647181	555156
Population	Republic of Korea	Both	65-69 years	Number	1994	1008390	1088011	933301
Population	China	Male	70-74 years	Number	1994	10081268	11029693	9166080
Population	China	Female	70-74 years	Number	1994	11307983	12371322	10281910
Population	China	Both	70-74 years	Number	1994	21389251	23401015	19447989
Population	Global	Male	70-74 years	Number	1994	44111894	45257071	43070636
Population	Global	Female	70-74 years	Number	1994	55095724	56445904	53838700
Population	Global	Both	70-74 years	Number	1994	99207618	101692482	96973337
Population	Japan	Male	70-74 years	Number	1994	1837087	1983078	1697933
Population	Japan	Female	70-74 years	Number	1994	2691710	2905617	2487820
Population	Japan	Both	70-74 years	Number	1994	4528797	4888695	4185753
Population	Republic of Korea	Male	70-74 years	Number	1994	290820	313783	269164
Population	Republic of Korea	Female	70-74 years	Number	1994	455872	491867	421926
Population	Republic of Korea	Both	70-74 years	Number	1994	746692	805649	691090
Population	China	Male	75-79 years	Number	1994	5698592	6234347	5181580
Population	China	Female	75-79 years	Number	1994	7354774	8045859	6687843
Population	China	Both	75-79 years	Number	1994	13053366	14280206	11869423
Population	Global	Male	75-79 years	Number	1994	26030689	26699340	25415047
Population	Global	Female	75-79 years	Number	1994	36175150	37051310	35352058
Population	Global	Both	75-79 years	Number	1994	62205838	63751806	60754875
Population	Japan	Male	75-79 years	Number	1994	1234360	1332454	1140861
Population	Japan	Female	75-79 years	Number	1994	1934210	2087919	1787699
Population	Japan	Both	75-79 years	Number	1994	3168570	3420373	2928560
Population	Republic of Korea	Male	75-79 years	Number	1994	152548	164592	141188
Population	Republic of Korea	Female	75-79 years	Number	1994	282490	304795	261455
Population	Republic of Korea	Both	75-79 years	Number	1994	435038	469387	402643
Population	China	Male	80-84 years	Number	1994	2504074	2739257	2277106
Population	China	Female	80-84 years	Number	1994	3821128	4179599	3475183
Population	China	Both	80-84 years	Number	1994	6325202	6918825	5752289
Population	Global	Male	80-84 years	Number	1994	14871149	15199481	14558288
Population	Global	Female	80-84 years	Number	1994	24574453	25099729	24059987
Population	Global	Both	80-84 years	Number	1994	39445602	40285717	38618544
Population	Japan	Male	80-84 years	Number	1994	810128	874507	748763
Population	Japan	Female	80-84 years	Number	1994	1432363	1546192	1323866
Population	Japan	Both	80-84 years	Number	1994	2242491	2420699	2072628
Population	Republic of Korea	Male	80-84 years	Number	1994	68320	73714	63232
Population	Republic of Korea	Female	80-84 years	Number	1994	167708	180950	155220
Population	Republic of Korea	Both	80-84 years	Number	1994	236027	254664	218452
Population	China	Male	85-89 years	Number	1994	705494	771508	641925
Population	China	Female	85-89 years	Number	1994	1413051	1545138	1285962
Population	China	Both	85-89 years	Number	1994	2118545	2316645	1927887
Population	Global	Male	85-89 years	Number	1994	6024138	6148857	5910154
Population	Global	Female	85-89 years	Number	1994	11815840	12062487	11581899
Population	Global	Both	85-89 years	Number	1994	17839978	18197320	17493742
Population	Japan	Male	85-89 years	Number	1994	343838	371162	317793
Population	Japan	Female	85-89 years	Number	1994	720792	778073	666194
Population	Japan	Both	85-89 years	Number	1994	1064630	1149235	983987
Population	Republic of Korea	Male	85-89 years	Number	1994	22561	24342	20881
Population	Republic of Korea	Female	85-89 years	Number	1994	76068	82075	70404
Population	Republic of Korea	Both	85-89 years	Number	1994	98629	106417	91285
Population	China	Male	90-94 years	Number	1994	113738	124257	103690
Population	China	Female	90-94 years	Number	1994	312010	340883	284428
Population	China	Both	90-94 years	Number	1994	425747	465140	388118
Population	Global	Male	90-94 years	Number	1994	1621340	1652156	1592179
Population	Global	Female	90-94 years	Number	1994	3852434	3935171	3772149
Population	Global	Both	90-94 years	Number	1994	5473774	5585602	5363061
Population	Japan	Male	90-94 years	Number	1994	99395	107294	91867
Population	Japan	Female	90-94 years	Number	1994	262623	283494	242730
Population	Japan	Both	90-94 years	Number	1994	362019	390788	334597
Population	Republic of Korea	Male	90-94 years	Number	1994	3570	3852	3304
Population	Republic of Korea	Female	90-94 years	Number	1994	19110	20619	17687
Population	Republic of Korea	Both	90-94 years	Number	1994	22680	24471	20991
Population	China	Male	95+ years	Number	1994	9323	10134	8567
Population	China	Female	95+ years	Number	1994	39577	43117	36259
Population	China	Both	95+ years	Number	1994	48901	53247	44835
Population	Global	Male	95+ years	Number	1994	311319	317483	305096
Population	Global	Female	95+ years	Number	1994	899706	921965	877730
Population	Global	Both	95+ years	Number	1994	1211025	1239013	1182826
Population	Japan	Male	95+ years	Number	1994	21290	22982	19678
Population	Japan	Female	95+ years	Number	1994	66072	71322	61067
Population	Japan	Both	95+ years	Number	1994	87362	94304	80744
Population	Republic of Korea	Male	95+ years	Number	1994	225	242	208
Population	Republic of Korea	Female	95+ years	Number	1994	2113	2280	1956
Population	Republic of Korea	Both	95+ years	Number	1994	2338	2522	2164
Population	China	Male	All ages	Number	1994	634034001	693847851	576291775
Population	China	Female	All ages	Number	1994	592274167	648134243	538355973
Population	China	Both	All ages	Number	1994	1226308169	1341982094	1114647748
Population	Global	Male	All ages	Number	1994	2848257736	2925119363	2776536545
Population	Global	Female	All ages	Number	1994	2802201383	2874493334	2734249478
Population	Global	Both	All ages	Number	1994	5650459118	5798788870	5510102964
Population	Japan	Male	All ages	Number	1994	62517978	67486214	57782413
Population	Japan	Female	All ages	Number	1994	64784479	69932831	59877233
Population	Japan	Both	All ages	Number	1994	127302457	137419044	117659646
Population	Republic of Korea	Male	All ages	Number	1994	22759214	24556245	21064472
Population	Republic of Korea	Female	All ages	Number	1994	22534277	24313548	20856285
Population	Republic of Korea	Both	All ages	Number	1994	45293491	48869793	41920758
Population	China	Male	<5 years	Number	1995	51878036	56982640	46683002
Population	China	Female	<5 years	Number	1995	44764385	49167861	40283213
Population	China	Both	<5 years	Number	1995	96642421	106150500	86966215
Population	Global	Male	<5 years	Number	1995	317575954	325996452	309856044
Population	Global	Female	<5 years	Number	1995	296831873	304410496	289763876
Population	Global	Both	<5 years	Number	1995	614407828	630343146	599483477
Population	Japan	Male	<5 years	Number	1995	3139098	3351288	2918615
Population	Japan	Female	<5 years	Number	1995	2985135	3186917	2775466
Population	Japan	Both	<5 years	Number	1995	6124232	6538205	5694081
Population	Republic of Korea	Male	<5 years	Number	1995	1873273	2001531	1747984
Population	Republic of Korea	Female	<5 years	Number	1995	1658054	1771576	1547160
Population	Republic of Korea	Both	<5 years	Number	1995	3531327	3773107	3295144
Population	China	Male	10-14 years	Number	1995	55256144	60692072	49724120
Population	China	Female	10-14 years	Number	1995	51274054	56318139	46140819
Population	China	Both	10-14 years	Number	1995	106530198	117010211	95864939
Population	Global	Male	10-14 years	Number	1995	297786992	306135328	290325901
Population	Global	Female	10-14 years	Number	1995	281119182	288668973	274206067
Population	Global	Both	10-14 years	Number	1995	578906174	594866668	564513218
Population	Japan	Male	10-14 years	Number	1995	3926234	4191631	3650465
Population	Japan	Female	10-14 years	Number	1995	3739151	3991902	3476522
Population	Japan	Both	10-14 years	Number	1995	7665385	8183534	7126987
Population	Republic of Korea	Male	10-14 years	Number	1995	1964797	2099321	1833387
Population	Republic of Korea	Female	10-14 years	Number	1995	1843425	1969639	1720133
Population	Republic of Korea	Both	10-14 years	Number	1995	3808223	4068960	3553520
Population	China	Male	15-19 years	Number	1995	51366918	56420119	46224262
Population	China	Female	15-19 years	Number	1995	48896336	53706650	44000907
Population	China	Both	15-19 years	Number	1995	100263254	110126769	90225169
Population	Global	Male	15-19 years	Number	1995	265715886	272899315	258990227
Population	Global	Female	15-19 years	Number	1995	257878940	264639124	251461466
Population	Global	Both	15-19 years	Number	1995	523594826	537543655	510425708
Population	Japan	Male	15-19 years	Number	1995	4494241	4798033	4178576
Population	Japan	Female	15-19 years	Number	1995	4264989	4553285	3965426
Population	Japan	Both	15-19 years	Number	1995	8759230	9351317	8144002
Population	Republic of Korea	Male	15-19 years	Number	1995	2039827	2179488	1903399
Population	Republic of Korea	Female	15-19 years	Number	1995	1922472	2054097	1793892
Population	Republic of Korea	Both	15-19 years	Number	1995	3962298	4233585	3697291
Population	China	Male	20-24 years	Number	1995	61316496	67351187	55174349
Population	China	Female	20-24 years	Number	1995	58087171	63802401	52270765
Population	China	Both	20-24 years	Number	1995	119403667	131153588	107445114
Population	Global	Male	20-24 years	Number	1995	253676985	261324671	246588276
Population	Global	Female	20-24 years	Number	1995	250768571	258071405	243960370
Population	Global	Both	20-24 years	Number	1995	504445556	519370302	490577194
Population	Japan	Male	20-24 years	Number	1995	5165454	5514617	4802645
Population	Japan	Female	20-24 years	Number	1995	4965108	5300729	4616371
Population	Japan	Both	20-24 years	Number	1995	10130562	10815346	9419016
Population	Republic of Korea	Male	20-24 years	Number	1995	2292570	2449536	2139238
Population	Republic of Korea	Female	20-24 years	Number	1995	2116577	2261493	1975015
Population	Republic of Korea	Both	20-24 years	Number	1995	4409147	4711028	4114253
Population	China	Male	25-29 years	Number	1995	67707842	74371396	60925621
Population	China	Female	25-29 years	Number	1995	62715305	68882168	56440188
Population	China	Both	25-29 years	Number	1995	130423148	143253564	117365809
Population	Global	Male	25-29 years	Number	1995	244444126	252385250	236925073
Population	Global	Female	25-29 years	Number	1995	240205483	247611269	233206401
Population	Global	Both	25-29 years	Number	1995	484649609	499919144	470140528
Population	Japan	Male	25-29 years	Number	1995	4552877	4860632	4233093
Population	Japan	Female	25-29 years	Number	1995	4430455	4729936	4119271
Population	Japan	Both	25-29 years	Number	1995	8983332	9590568	8352364
Population	Republic of Korea	Male	25-29 years	Number	1995	2128438	2274166	1986083
Population	Republic of Korea	Female	25-29 years	Number	1995	2104395	2248476	1963648
Population	Republic of Korea	Both	25-29 years	Number	1995	4232833	4522642	3949731
Population	China	Male	30-34 years	Number	1995	57614648	63275084	51856053
Population	China	Female	30-34 years	Number	1995	54090712	59400754	48689788
Population	China	Both	30-34 years	Number	1995	111705360	122675837	100545797
Population	Global	Male	30-34 years	Number	1995	221947859	228771508	215474868
Population	Global	Female	30-34 years	Number	1995	217798949	224243227	211707312
Population	Global	Both	30-34 years	Number	1995	439746808	452990108	427182729
Population	Japan	Male	30-34 years	Number	1995	4198217	4481999	3903345
Population	Japan	Female	30-34 years	Number	1995	4088170	4364513	3801026
Population	Japan	Both	30-34 years	Number	1995	8286387	8846512	7704371
Population	Republic of Korea	Male	30-34 years	Number	1995	2196831	2347242	2049902
Population	Republic of Korea	Female	30-34 years	Number	1995	2127724	2273403	1985417
Population	Republic of Korea	Both	30-34 years	Number	1995	4324555	4620644	4035319
Population	China	Male	35-39 years	Number	1995	44699253	49083979	40240424
Population	China	Female	35-39 years	Number	1995	40991806	45010815	36905475
Population	China	Both	35-39 years	Number	1995	85691060	94094794	77145899
Population	Global	Male	35-39 years	Number	1995	192858551	198464335	187657319
Population	Global	Female	35-39 years	Number	1995	186643824	191796035	181846030
Population	Global	Both	35-39 years	Number	1995	379502375	390260370	369512990
Population	Japan	Male	35-39 years	Number	1995	4036872	4309748	3753332
Population	Japan	Female	35-39 years	Number	1995	3954416	4221718	3676668
Population	Japan	Both	35-39 years	Number	1995	7991289	8531467	7430000
Population	Republic of Korea	Male	35-39 years	Number	1995	2153649	2301103	2009608
Population	Republic of Korea	Female	35-39 years	Number	1995	2072632	2214539	1934009
Population	Republic of Korea	Both	35-39 years	Number	1995	4226281	4515641	3943617
Population	China	Male	40-44 years	Number	1995	46078784	50606402	41472580
Population	China	Female	40-44 years	Number	1995	43199785	47444227	38881715
Population	China	Both	40-44 years	Number	1995	89278569	98050629	80354294
Population	Global	Male	40-44 years	Number	1995	174688780	180251942	169577898
Population	Global	Female	40-44 years	Number	1995	168689788	173896127	163926587
Population	Global	Both	40-44 years	Number	1995	343378568	354166356	333482648
Population	Japan	Male	40-44 years	Number	1995	4627105	4939878	4302108
Population	Japan	Female	40-44 years	Number	1995	4561162	4869478	4240797
Population	Japan	Both	40-44 years	Number	1995	9188267	9809356	8542905
Population	Republic of Korea	Male	40-44 years	Number	1995	1614647	1725197	1506656
Population	Republic of Korea	Female	40-44 years	Number	1995	1519506	1623542	1417878
Population	Republic of Korea	Both	40-44 years	Number	1995	3134153	3348739	2924534
Population	China	Male	45-49 years	Number	1995	34456508	37840037	31014715
Population	China	Female	45-49 years	Number	1995	31483166	34575410	28337462
Population	China	Both	45-49 years	Number	1995	65939674	72415447	59352172
Population	Global	Male	45-49 years	Number	1995	140507052	144759518	136650460
Population	Global	Female	45-49 years	Number	1995	135085267	139015547	131560116
Population	Global	Both	45-49 years	Number	1995	275592318	283727139	268225984
Population	Japan	Male	45-49 years	Number	1995	5424270	5790928	5043282
Population	Japan	Female	45-49 years	Number	1995	5370112	5733109	4992928
Population	Japan	Both	45-49 years	Number	1995	10794381	11524037	10036210
Population	Republic of Korea	Male	45-49 years	Number	1995	1285088	1373074	1199138
Population	Republic of Korea	Female	45-49 years	Number	1995	1221496	1305129	1139800
Population	Republic of Korea	Both	45-49 years	Number	1995	2506584	2678203	2338938
Population	China	Male	50-54 years	Number	1995	26032729	28590981	23429878
Population	China	Female	50-54 years	Number	1995	23690413	26019812	21320068
Population	China	Both	50-54 years	Number	1995	49723142	54610793	44749946
Population	Global	Male	50-54 years	Number	1995	110862166	114106541	107876312
Population	Global	Female	50-54 years	Number	1995	107905321	110928283	105170516
Population	Global	Both	50-54 years	Number	1995	218767487	225013055	213017686
Population	Japan	Male	50-54 years	Number	1995	4480825	4783711	4166103
Population	Japan	Female	50-54 years	Number	1995	4549739	4857282	4230176
Population	Japan	Both	50-54 years	Number	1995	9030564	9640993	8396279
Population	Republic of Korea	Male	50-54 years	Number	1995	1043443	1114884	973655
Population	Republic of Korea	Female	50-54 years	Number	1995	1047215	1118914	977175
Population	Republic of Korea	Both	50-54 years	Number	1995	2090657	2233798	1950829
Population	China	Male	55-59 years	Number	1995	23691772	26019145	21323990
Population	China	Female	55-59 years	Number	1995	21387909	23489459	19249756
Population	China	Both	55-59 years	Number	1995	45079680	49508604	40573745
Population	Global	Male	55-59 years	Number	1995	99553574	102551855	96866747
Population	Global	Female	55-59 years	Number	1995	99992228	102795330	97498313
Population	Global	Both	55-59 years	Number	1995	199545803	205356720	194343682
Population	Japan	Male	55-59 years	Number	1995	3938889	4205141	3662231
Population	Japan	Female	55-59 years	Number	1995	4073593	4348951	3787474
Population	Japan	Both	55-59 years	Number	1995	8012482	8554093	7449705
Population	Republic of Korea	Male	55-59 years	Number	1995	931746	995540	869429
Population	Republic of Korea	Female	55-59 years	Number	1995	995682	1063853	929088
Population	Republic of Korea	Both	55-59 years	Number	1995	1927428	2059393	1798517
Population	China	Male	5-9 years	Number	1995	61509406	67564763	55346028
Population	China	Female	5-9 years	Number	1995	55403347	60856978	49852607
Population	China	Both	5-9 years	Number	1995	116912753	128421740	105198635
Population	Global	Male	5-9 years	Number	1995	317816970	326811165	309634602
Population	Global	Female	5-9 years	Number	1995	297836859	305943299	290427885
Population	Global	Both	5-9 years	Number	1995	615653829	632754847	600004328
Population	Japan	Male	5-9 years	Number	1995	3442262	3674945	3200486
Population	Japan	Female	5-9 years	Number	1995	3272684	3493903	3042818
Population	Japan	Both	5-9 years	Number	1995	6714946	7168848	6243304
Population	Republic of Korea	Male	5-9 years	Number	1995	1674525	1789174	1562529
Population	Republic of Korea	Female	5-9 years	Number	1995	1510268	1613671	1409257
Population	Republic of Korea	Both	5-9 years	Number	1995	3184793	3402846	2971786
Population	China	Male	60-64 years	Number	1995	20719689	22753953	18650407
Population	China	Female	60-64 years	Number	1995	19350380	21250243	17417839
Population	China	Both	60-64 years	Number	1995	40070070	44004196	36068246
Population	Global	Male	60-64 years	Number	1995	84448751	87007977	82129903
Population	Global	Female	60-64 years	Number	1995	87341965	89834294	85120139
Population	Global	Both	60-64 years	Number	1995	171790716	176842827	167180783
Population	Japan	Male	60-64 years	Number	1995	3640283	3886351	3384598
Population	Japan	Female	60-64 years	Number	1995	3883382	4145882	3610622
Population	Japan	Both	60-64 years	Number	1995	7523665	8032233	6995221
Population	Republic of Korea	Male	60-64 years	Number	1995	678064	724489	632713
Population	Republic of Korea	Female	60-64 years	Number	1995	824024	880442	768911
Population	Republic of Korea	Both	60-64 years	Number	1995	1502088	1604931	1401624
Population	China	Male	65-69 years	Number	1995	15605401	17136869	14047765
Population	China	Female	65-69 years	Number	1995	15529426	17053023	13979939
Population	China	Both	65-69 years	Number	1995	31134827	34189892	28027704
Population	Global	Male	65-69 years	Number	1995	67540891	69490586	65787427
Population	Global	Female	65-69 years	Number	1995	74467543	76474163	72647667
Population	Global	Both	65-69 years	Number	1995	142008434	145982780	138463035
Population	Japan	Male	65-69 years	Number	1995	3024013	3228424	2811614
Population	Japan	Female	65-69 years	Number	1995	3413632	3644380	3173867
Population	Japan	Both	65-69 years	Number	1995	6437645	6872803	5985481
Population	Republic of Korea	Male	65-69 years	Number	1995	424848	453936	396434
Population	Republic of Korea	Female	65-69 years	Number	1995	625706	668546	583857
Population	Republic of Korea	Both	65-69 years	Number	1995	1050554	1122482	980291
Population	China	Male	70-74 years	Number	1995	10475421	11503130	9430238
Population	China	Female	70-74 years	Number	1995	11651530	12794247	10489518
Population	China	Both	70-74 years	Number	1995	22126951	24297377	19919757
Population	Global	Male	70-74 years	Number	1995	45763112	47016052	44593251
Population	Global	Female	70-74 years	Number	1995	56930415	58430416	55566398
Population	Global	Both	70-74 years	Number	1995	102693526	105482985	100177341
Population	Japan	Male	70-74 years	Number	1995	1964569	2097366	1826582
Population	Japan	Female	70-74 years	Number	1995	2769315	2956509	2574805
Population	Japan	Both	70-74 years	Number	1995	4733884	5053875	4401387
Population	Republic of Korea	Male	70-74 years	Number	1995	296431	316726	276605
Population	Republic of Korea	Female	70-74 years	Number	1995	471173	503433	439660
Population	Republic of Korea	Both	70-74 years	Number	1995	767604	820159	716264
Population	China	Male	75-79 years	Number	1995	5904377	6483372	5315615
Population	China	Female	75-79 years	Number	1995	7547639	8287529	6795347
Population	China	Both	75-79 years	Number	1995	13452016	14770901	12110962
Population	Global	Male	75-79 years	Number	1995	26800330	27536943	26125348
Population	Global	Female	75-79 years	Number	1995	37005880	37976383	36113225
Population	Global	Both	75-79 years	Number	1995	63806210	65512919	62230097
Population	Japan	Male	75-79 years	Number	1995	1276641	1362936	1186973
Population	Japan	Female	75-79 years	Number	1995	2037286	2174998	1894192
Population	Japan	Both	75-79 years	Number	1995	3313927	3537934	3081164
Population	Republic of Korea	Male	75-79 years	Number	1995	161662	172731	150850
Population	Republic of Korea	Female	75-79 years	Number	1995	295694	315939	275917
Population	Republic of Korea	Both	75-79 years	Number	1995	457356	488670	426767
Population	China	Male	80-84 years	Number	1995	2632473	2890405	2370253
Population	China	Female	80-84 years	Number	1995	4004216	4396359	3605617
Population	China	Both	80-84 years	Number	1995	6636689	7286764	5975871
Population	Global	Male	80-84 years	Number	1995	15140649	15506907	14800720
Population	Global	Female	80-84 years	Number	1995	24939641	25513618	24367309
Population	Global	Both	80-84 years	Number	1995	40080289	41028067	39186502
Population	Japan	Male	80-84 years	Number	1995	831885	888117	773456
Population	Japan	Female	80-84 years	Number	1995	1477382	1577247	1373614
Population	Japan	Both	80-84 years	Number	1995	2309267	2465364	2147070
Population	Republic of Korea	Male	80-84 years	Number	1995	71543	76442	66758
Population	Republic of Korea	Female	80-84 years	Number	1995	174441	186385	162774
Population	Republic of Korea	Both	80-84 years	Number	1995	245984	262826	229532
Population	China	Male	85-89 years	Number	1995	745542	818324	671626
Population	China	Female	85-89 years	Number	1995	1466909	1609965	1321687
Population	China	Both	85-89 years	Number	1995	2212450	2428289	1993313
Population	Global	Male	85-89 years	Number	1995	6232302	6373185	6104887
Population	Global	Female	85-89 years	Number	1995	12190793	12468236	11930991
Population	Global	Both	85-89 years	Number	1995	18423094	18825206	18044943
Population	Japan	Male	85-89 years	Number	1995	366896	391697	341126
Population	Japan	Female	85-89 years	Number	1995	779310	831988	724573
Population	Japan	Both	85-89 years	Number	1995	1146206	1223685	1065699
Population	Republic of Korea	Male	85-89 years	Number	1995	24132	25784	22518
Population	Republic of Korea	Female	85-89 years	Number	1995	79376	84811	74067
Population	Republic of Korea	Both	85-89 years	Number	1995	103508	110595	96585
Population	China	Male	90-94 years	Number	1995	125137	137195	112930
Population	China	Female	90-94 years	Number	1995	342876	375937	309416
Population	China	Both	90-94 years	Number	1995	468013	513132	422345
Population	Global	Male	90-94 years	Number	1995	1726704	1762575	1692574
Population	Global	Female	90-94 years	Number	1995	4060817	4155603	3969566
Population	Global	Both	90-94 years	Number	1995	5787521	5915499	5662818
Population	Japan	Male	90-94 years	Number	1995	104590	111660	97244
Population	Japan	Female	90-94 years	Number	1995	280731	299707	261013
Population	Japan	Both	90-94 years	Number	1995	385321	411367	358257
Population	Republic of Korea	Male	90-94 years	Number	1995	4043	4320	3773
Population	Republic of Korea	Female	90-94 years	Number	1995	21255	22710	19833
Population	Republic of Korea	Both	90-94 years	Number	1995	25297	27030	23606
Population	China	Male	95+ years	Number	1995	10048	10957	9158
Population	China	Female	95+ years	Number	1995	42816	46783	38847
Population	China	Both	95+ years	Number	1995	52864	57736	48004
Population	Global	Male	95+ years	Number	1995	330547	337790	323271
Population	Global	Female	95+ years	Number	1995	949714	975926	924010
Population	Global	Both	95+ years	Number	1995	1280261	1313014	1246680
Population	Japan	Male	95+ years	Number	1995	23574	25168	21918
Population	Japan	Female	95+ years	Number	1995	76114	81259	70768
Population	Japan	Both	95+ years	Number	1995	99688	106427	92686
Population	Republic of Korea	Male	95+ years	Number	1995	240	256	224
Population	Republic of Korea	Female	95+ years	Number	1995	2377	2539	2218
Population	Republic of Korea	Both	95+ years	Number	1995	2616	2795	2441
Population	China	Male	All ages	Number	1995	637826624	700532009	574022742
Population	China	Female	All ages	Number	1995	595920182	654488763	536330580
Population	China	Both	All ages	Number	1995	1233746806	1355020772	1110353322
Population	Global	Male	All ages	Number	1995	2885418181	2968059010	2808306857
Population	Global	Female	All ages	Number	1995	2838643053	2916120005	2766537248
Population	Global	Both	All ages	Number	1995	5724061234	5885274222	5574936446
Population	Japan	Male	All ages	Number	1995	62658795	66894270	58257792
Population	Japan	Female	All ages	Number	1995	64971866	69363695	60408399
Population	Japan	Both	All ages	Number	1995	127630661	136257965	118666191
Population	Republic of Korea	Male	All ages	Number	1995	22859798	24424939	21330881
Population	Republic of Korea	Female	All ages	Number	1995	22633489	24183136	21119708
Population	Republic of Korea	Both	All ages	Number	1995	45493288	48608075	42450590
Population	China	Male	<5 years	Number	1996	49415936	54364764	44914352
Population	China	Female	<5 years	Number	1996	42460402	46711374	38594106
Population	China	Both	<5 years	Number	1996	91876339	101076138	83508458
Population	Global	Male	<5 years	Number	1996	316461839	324720079	308443301
Population	Global	Female	<5 years	Number	1996	295600197	303001357	288284114
Population	Global	Both	<5 years	Number	1996	612062036	627714040	596639043
Population	Japan	Male	<5 years	Number	1996	3127532	3373048	2902360
Population	Japan	Female	<5 years	Number	1996	2974013	3207477	2759894
Population	Japan	Both	<5 years	Number	1996	6101545	6580525	5662254
Population	Republic of Korea	Male	<5 years	Number	1996	1872099	2006108	1737603
Population	Republic of Korea	Female	<5 years	Number	1996	1655633	1774147	1536688
Population	Republic of Korea	Both	<5 years	Number	1996	3527733	3780255	3274291
Population	China	Male	10-14 years	Number	1996	57960185	63765431	52679264
Population	China	Female	10-14 years	Number	1996	53777275	59163385	48877700
Population	China	Both	10-14 years	Number	1996	111737461	122928816	101556964
Population	Global	Male	10-14 years	Number	1996	304009425	312594328	296129817
Population	Global	Female	10-14 years	Number	1996	286416019	294007657	279164401
Population	Global	Both	10-14 years	Number	1996	590425445	606622961	575320377
Population	Japan	Male	10-14 years	Number	1996	3848124	4150207	3571071
Population	Japan	Female	10-14 years	Number	1996	3664069	3951704	3400268
Population	Japan	Both	10-14 years	Number	1996	7512193	8101910	6971340
Population	Republic of Korea	Male	10-14 years	Number	1996	1846417	1978588	1713766
Population	Republic of Korea	Female	10-14 years	Number	1996	1717317	1840246	1593940
Population	Republic of Korea	Both	10-14 years	Number	1996	3563734	3818834	3307706
Population	China	Male	15-19 years	Number	1996	50272019	55305445	45693727
Population	China	Female	15-19 years	Number	1996	47769065	52551976	43418673
Population	China	Both	15-19 years	Number	1996	98041084	107857421	89112400
Population	Global	Male	15-19 years	Number	1996	269119551	276243790	262375407
Population	Global	Female	15-19 years	Number	1996	260703512	267415552	254293047
Population	Global	Both	15-19 years	Number	1996	529823063	543678169	516617676
Population	Japan	Male	15-19 years	Number	1996	4332569	4672682	4020639
Population	Japan	Female	15-19 years	Number	1996	4109933	4432568	3814031
Population	Japan	Both	15-19 years	Number	1996	8442502	9105250	7834670
Population	Republic of Korea	Male	15-19 years	Number	1996	2083833	2232998	1934125
Population	Republic of Korea	Female	15-19 years	Number	1996	1961190	2101577	1820293
Population	Republic of Korea	Both	15-19 years	Number	1996	4045024	4334575	3754418
Population	China	Male	20-24 years	Number	1996	58305600	64145873	52992476
Population	China	Female	20-24 years	Number	1996	55736941	61318197	50660298
Population	China	Both	20-24 years	Number	1996	114042541	125464070	103652774
Population	Global	Male	20-24 years	Number	1996	252929148	260282336	246077331
Population	Global	Female	20-24 years	Number	1996	250941648	257986883	244355862
Population	Global	Both	20-24 years	Number	1996	503870796	518269219	490437890
Population	Japan	Male	20-24 years	Number	1996	5097313	5497460	4730324
Population	Japan	Female	20-24 years	Number	1996	4893150	5277270	4540860
Population	Japan	Both	20-24 years	Number	1996	9990464	10774729	9271183
Population	Republic of Korea	Male	20-24 years	Number	1996	2200575	2358097	2042480
Population	Republic of Korea	Female	20-24 years	Number	1996	2019726	2164302	1874623
Population	Republic of Korea	Both	20-24 years	Number	1996	4220301	4522399	3917103
Population	China	Male	25-29 years	Number	1996	67053517	73771272	60941638
Population	China	Female	25-29 years	Number	1996	61846263	68036389	56216856
Population	China	Both	25-29 years	Number	1996	128899780	141807661	117158494
Population	Global	Male	25-29 years	Number	1996	246722148	254487387	239516697
Population	Global	Female	25-29 years	Number	1996	242374948	249658014	235625389
Population	Global	Both	25-29 years	Number	1996	489097095	504119283	475199361
Population	Japan	Male	25-29 years	Number	1996	4813414	5191274	4466864
Population	Japan	Female	25-29 years	Number	1996	4681175	5048653	4344145
Population	Japan	Both	25-29 years	Number	1996	9494589	10239927	8811009
Population	Republic of Korea	Male	25-29 years	Number	1996	2156833	2311224	2001880
Population	Republic of Korea	Female	25-29 years	Number	1996	2140025	2293212	1986280
Population	Republic of Korea	Both	25-29 years	Number	1996	4296858	4604436	3988160
Population	China	Male	30-34 years	Number	1996	61689713	67861781	56077548
Population	China	Female	30-34 years	Number	1996	58226889	64047122	52936856
Population	China	Both	30-34 years	Number	1996	119916603	131908903	109014366
Population	Global	Male	30-34 years	Number	1996	227947427	235108960	221323692
Population	Global	Female	30-34 years	Number	1996	224065507	230795594	217782766
Population	Global	Both	30-34 years	Number	1996	452012934	465905155	439166948
Population	Japan	Male	30-34 years	Number	1996	4144759	4470128	3846350
Population	Japan	Female	30-34 years	Number	1996	4038726	4355772	3747951
Population	Japan	Both	30-34 years	Number	1996	8183485	8825900	7594301
Population	Republic of Korea	Male	30-34 years	Number	1996	2146852	2300528	1992617
Population	Republic of Korea	Female	30-34 years	Number	1996	2073010	2221400	1924079
Population	Republic of Korea	Both	30-34 years	Number	1996	4219862	4521929	3916696
Population	China	Male	35-39 years	Number	1996	43630524	47984971	39675487
Population	China	Female	35-39 years	Number	1996	40153683	44158426	36517383
Population	China	Both	35-39 years	Number	1996	83784207	92143397	76192871
Population	Global	Male	35-39 years	Number	1996	195234036	200785536	190074593
Population	Global	Female	35-39 years	Number	1996	189350583	194489240	184569368
Population	Global	Both	35-39 years	Number	1996	384584619	395276608	374644207
Population	Japan	Male	35-39 years	Number	1996	4010427	4325251	3721689
Population	Japan	Female	35-39 years	Number	1996	3924783	4232884	3642211
Population	Japan	Both	35-39 years	Number	1996	7935209	8558134	7363900
Population	Republic of Korea	Male	35-39 years	Number	1996	2211580	2369890	2052694
Population	Republic of Korea	Female	35-39 years	Number	1996	2139356	2292496	1985659
Population	Republic of Korea	Both	35-39 years	Number	1996	4350936	4662385	4038353
Population	China	Male	40-44 years	Number	1996	47391287	52129864	43083799
Population	China	Female	40-44 years	Number	1996	44240295	48662962	40220289
Population	China	Both	40-44 years	Number	1996	91631582	100792826	83304088
Population	Global	Male	40-44 years	Number	1996	178721153	184339786	173618549
Population	Global	Female	40-44 years	Number	1996	172388475	177596491	167659808
Population	Global	Both	40-44 years	Number	1996	351109627	361957513	341272916
Population	Japan	Male	40-44 years	Number	1996	4415823	4762471	4097898
Population	Japan	Female	40-44 years	Number	1996	4349493	4690934	4036344
Population	Japan	Both	40-44 years	Number	1996	8765316	9453405	8134242
Population	Republic of Korea	Male	40-44 years	Number	1996	1731820	1855787	1607401
Population	Republic of Korea	Female	40-44 years	Number	1996	1635381	1752445	1517891
Population	Republic of Korea	Both	40-44 years	Number	1996	3367201	3608232	3125292
Population	China	Male	45-49 years	Number	1996	36268825	39893341	32974753
Population	China	Female	45-49 years	Number	1996	33452482	36796218	30413298
Population	China	Both	45-49 years	Number	1996	69721307	76689560	63388051
Population	Global	Male	45-49 years	Number	1996	147000888	151396029	143102681
Population	Global	Female	45-49 years	Number	1996	141703346	145791718	138053044
Population	Global	Both	45-49 years	Number	1996	288704234	297213109	281210817
Population	Japan	Male	45-49 years	Number	1996	5709852	6158083	5298761
Population	Japan	Female	45-49 years	Number	1996	5654025	6097874	5246954
Population	Japan	Both	45-49 years	Number	1996	11363877	12255958	10545716
Population	Republic of Korea	Male	45-49 years	Number	1996	1288516	1380750	1195945
Population	Republic of Korea	Female	45-49 years	Number	1996	1233929	1322257	1145281
Population	Republic of Korea	Both	45-49 years	Number	1996	2522445	2703007	2341226
Population	China	Male	50-54 years	Number	1996	26968028	29666017	24514823
Population	China	Female	50-54 years	Number	1996	24689594	27160987	22441917
Population	China	Both	50-54 years	Number	1996	51657622	56827003	46956740
Population	Global	Male	50-54 years	Number	1996	112305775	115608476	109325198
Population	Global	Female	50-54 years	Number	1996	109322827	112379260	106572306
Population	Global	Both	50-54 years	Number	1996	221628602	227945441	215857326
Population	Japan	Male	50-54 years	Number	1996	4265361	4600197	3958269
Population	Japan	Female	50-54 years	Number	1996	4324443	4663918	4013098
Population	Japan	Both	50-54 years	Number	1996	8589804	9264116	7971366
Population	Republic of Korea	Male	50-54 years	Number	1996	1043579	1118280	968605
Population	Republic of Korea	Female	50-54 years	Number	1996	1037484	1111750	962949
Population	Republic of Korea	Both	50-54 years	Number	1996	2081063	2230030	1931554
Population	China	Male	55-59 years	Number	1996	23589754	25948464	21445480
Population	China	Female	55-59 years	Number	1996	21344717	23479589	19403686
Population	China	Both	55-59 years	Number	1996	44934470	49428054	40849161
Population	Global	Male	55-59 years	Number	1996	100390908	103311737	97798779
Population	Global	Female	55-59 years	Number	1996	100954973	103686380	98434277
Population	Global	Both	55-59 years	Number	1996	201345881	206989520	196209508
Population	Japan	Male	55-59 years	Number	1996	4022655	4338439	3733037
Population	Japan	Female	55-59 years	Number	1996	4154819	4480978	3855685
Population	Japan	Both	55-59 years	Number	1996	8177474	8819417	7588723
Population	Republic of Korea	Male	55-59 years	Number	1996	956114	1024555	887425
Population	Republic of Korea	Female	55-59 years	Number	1996	1020585	1093640	947263
Population	Republic of Korea	Both	55-59 years	Number	1996	1976699	2118196	1834688
Population	China	Male	5-9 years	Number	1996	60307172	66350419	54808736
Population	China	Female	5-9 years	Number	1996	53918982	59321307	49004000
Population	China	Both	5-9 years	Number	1996	114226154	125671726	103812736
Population	Global	Male	5-9 years	Number	1996	318033547	326900084	309776969
Population	Global	Female	5-9 years	Number	1996	297472771	305397081	289996716
Population	Global	Both	5-9 years	Number	1996	615506318	632306747	599772554
Population	Japan	Male	5-9 years	Number	1996	3351987	3615122	3110655
Population	Japan	Female	5-9 years	Number	1996	3188450	3438747	2958892
Population	Japan	Both	5-9 years	Number	1996	6540436	7053870	6069546
Population	Republic of Korea	Male	5-9 years	Number	1996	1691964	1813078	1570409
Population	Republic of Korea	Female	5-9 years	Number	1996	1517718	1626360	1408682
Population	Republic of Korea	Both	5-9 years	Number	1996	3209682	3439438	2979090
Population	China	Male	60-64 years	Number	1996	21161689	23276544	19239512
Population	China	Female	60-64 years	Number	1996	19774291	21750620	17978008
Population	China	Both	60-64 years	Number	1996	40935979	45027164	37217520
Population	Global	Male	60-64 years	Number	1996	85559787	88097202	83309898
Population	Global	Female	60-64 years	Number	1996	88740403	91222290	86485902
Population	Global	Both	60-64 years	Number	1996	174300190	179355148	169764119
Population	Japan	Male	60-64 years	Number	1996	3712544	4003984	3445253
Population	Japan	Female	60-64 years	Number	1996	3953930	4264319	3669260
Population	Japan	Both	60-64 years	Number	1996	7666474	8268303	7114513
Population	Republic of Korea	Male	60-64 years	Number	1996	724558	776423	672504
Population	Republic of Korea	Female	60-64 years	Number	1996	857814	919219	796187
Population	Republic of Korea	Both	60-64 years	Number	1996	1582372	1695642	1468690
Population	China	Male	65-69 years	Number	1996	16036424	17637997	14581203
Population	China	Female	65-69 years	Number	1996	15850212	17432846	14412367
Population	China	Both	65-69 years	Number	1996	31886636	35070842	28993571
Population	Global	Male	65-69 years	Number	1996	69127544	71130616	67341898
Population	Global	Female	65-69 years	Number	1996	75736346	77835331	73926245
Population	Global	Both	65-69 years	Number	1996	144863890	148918034	141284168
Population	Japan	Male	65-69 years	Number	1996	3108461	3352479	2884662
Population	Japan	Female	65-69 years	Number	1996	3484691	3758244	3233805
Population	Japan	Both	65-69 years	Number	1996	6593152	7110724	6118467
Population	Republic of Korea	Male	65-69 years	Number	1996	442912	474617	411092
Population	Republic of Korea	Female	65-69 years	Number	1996	650061	696594	603359
Population	Republic of Korea	Both	65-69 years	Number	1996	1092973	1171211	1014451
Population	China	Male	70-74 years	Number	1996	10849200	11932420	9865079
Population	China	Female	70-74 years	Number	1996	11960234	13153940	10875944
Population	China	Both	70-74 years	Number	1996	22809434	25086360	20741022
Population	Global	Male	70-74 years	Number	1996	47407348	48697203	46255135
Population	Global	Female	70-74 years	Number	1996	58562913	60064114	57199732
Population	Global	Both	70-74 years	Number	1996	105970261	108787531	103479499
Population	Japan	Male	70-74 years	Number	1996	2144460	2312804	1990066
Population	Japan	Female	70-74 years	Number	1996	2889786	3116639	2681731
Population	Japan	Both	70-74 years	Number	1996	5034247	5429442	4671798
Population	Republic of Korea	Male	70-74 years	Number	1996	303159	324860	281380
Population	Republic of Korea	Female	70-74 years	Number	1996	486738	521579	451769
Population	Republic of Korea	Both	70-74 years	Number	1996	789897	846439	733149
Population	China	Male	75-79 years	Number	1996	6139278	6751944	5582789
Population	China	Female	75-79 years	Number	1996	7766352	8541104	7062768
Population	China	Both	75-79 years	Number	1996	13905630	15293049	12645557
Population	Global	Male	75-79 years	Number	1996	27893020	28629597	27216227
Population	Global	Female	75-79 years	Number	1996	38435446	39402867	37532571
Population	Global	Both	75-79 years	Number	1996	66328465	68008287	64746098
Population	Japan	Male	75-79 years	Number	1996	1297129	1398956	1203740
Population	Japan	Female	75-79 years	Number	1996	2108741	2274280	1956919
Population	Japan	Both	75-79 years	Number	1996	3405871	3673236	3160659
Population	Republic of Korea	Male	75-79 years	Number	1996	170510	182715	158260
Population	Republic of Korea	Female	75-79 years	Number	1996	309310	331451	287088
Population	Republic of Korea	Both	75-79 years	Number	1996	479819	514166	445348
Population	China	Male	80-84 years	Number	1996	2766932	3042750	2516527
Population	China	Female	80-84 years	Number	1996	4182977	4599815	3804608
Population	China	Both	80-84 years	Number	1996	6949909	7642565	6321135
Population	Global	Male	80-84 years	Number	1996	15299737	15665192	14963178
Population	Global	Female	80-84 years	Number	1996	24966761	25533735	24417847
Population	Global	Both	80-84 years	Number	1996	40266498	41204867	39377484
Population	Japan	Male	80-84 years	Number	1996	855713	922888	794105
Population	Japan	Female	80-84 years	Number	1996	1527156	1647040	1417206
Population	Japan	Both	80-84 years	Number	1996	2382869	2569927	2211310
Population	Republic of Korea	Male	80-84 years	Number	1996	77410	82951	71849
Population	Republic of Korea	Female	80-84 years	Number	1996	185142	198395	171841
Population	Republic of Korea	Both	80-84 years	Number	1996	262552	281346	243690
Population	China	Male	85-89 years	Number	1996	790689	869223	719509
Population	China	Female	85-89 years	Number	1996	1535637	1688025	1397589
Population	China	Both	85-89 years	Number	1996	2326325	2557248	2117098
Population	Global	Male	85-89 years	Number	1996	6442130	6583248	6311235
Population	Global	Female	85-89 years	Number	1996	12601632	12875847	12341210
Population	Global	Both	85-89 years	Number	1996	19043761	19449835	18660647
Population	Japan	Male	85-89 years	Number	1996	390909	421596	362765
Population	Japan	Female	85-89 years	Number	1996	845058	911396	784217
Population	Japan	Both	85-89 years	Number	1996	1235967	1332992	1146982
Population	Republic of Korea	Male	85-89 years	Number	1996	25677	27515	23832
Population	Republic of Korea	Female	85-89 years	Number	1996	82690	88609	76749
Population	Republic of Korea	Both	85-89 years	Number	1996	108367	116124	100581
Population	China	Male	90-94 years	Number	1996	136636	150018	124582
Population	China	Female	90-94 years	Number	1996	374783	411526	341687
Population	China	Both	90-94 years	Number	1996	511420	561544	466269
Population	Global	Male	90-94 years	Number	1996	1824930	1862388	1790297
Population	Global	Female	90-94 years	Number	1996	4256516	4352459	4166252
Population	Global	Both	90-94 years	Number	1996	6081446	6212572	5954460
Population	Japan	Male	90-94 years	Number	1996	109017	117575	101168
Population	Japan	Female	90-94 years	Number	1996	295043	318205	273801
Population	Japan	Both	90-94 years	Number	1996	404060	435780	374969
Population	Republic of Korea	Male	90-94 years	Number	1996	4799	5142	4454
Population	Republic of Korea	Female	90-94 years	Number	1996	24075	25799	22346
Population	Republic of Korea	Both	90-94 years	Number	1996	28874	30941	26800
Population	China	Male	95+ years	Number	1996	10865	11855	9988
Population	China	Female	95+ years	Number	1996	46561	50917	42712
Population	China	Both	95+ years	Number	1996	57426	62772	52701
Population	Global	Male	95+ years	Number	1996	354857	362329	347474
Population	Global	Female	95+ years	Number	1996	1014290	1040173	988236
Population	Global	Both	95+ years	Number	1996	1369146	1402078	1335871
Population	Japan	Male	95+ years	Number	1996	26089	28137	24211
Population	Japan	Female	95+ years	Number	1996	87619	94497	81311
Population	Japan	Both	95+ years	Number	1996	113708	122634	105522
Population	Republic of Korea	Male	95+ years	Number	1996	287	308	266
Population	Republic of Korea	Female	95+ years	Number	1996	2803	3004	2602
Population	Republic of Korea	Both	95+ years	Number	1996	3090	3311	2868
Population	China	Male	All ages	Number	1996	640744274	704860392	582440911
Population	China	Female	All ages	Number	1996	599107635	659036721	544620260
Population	China	Both	All ages	Number	1996	1239851909	1363897113	1127061171
Population	Global	Male	All ages	Number	1996	2922785197	3005812852	2846421494
Population	Global	Female	All ages	Number	1996	2875609112	2952676556	2803531189
Population	Global	Both	All ages	Number	1996	5798394309	5958614146	5649345724
Population	Japan	Male	All ages	Number	1996	62784139	67712781	58263887
Population	Japan	Female	All ages	Number	1996	65149104	70263399	60458583
Population	Japan	Both	All ages	Number	1996	127933243	137976181	118722470
Population	Republic of Korea	Male	All ages	Number	1996	22979494	24624416	21328586
Population	Republic of Korea	Female	All ages	Number	1996	22749988	24378481	21115568
Population	Republic of Korea	Both	All ages	Number	1996	45729481	49002896	42444154
Population	China	Male	<5 years	Number	1997	47174842	51407003	42707426
Population	China	Female	<5 years	Number	1997	40394018	44016790	36570230
Population	China	Both	<5 years	Number	1997	87568860	95423793	79277657
Population	Global	Male	<5 years	Number	1997	315725258	323470029	308046697
Population	Global	Female	<5 years	Number	1997	294771187	301772397	287832081
Population	Global	Both	<5 years	Number	1997	610496445	625285850	595899995
Population	Japan	Male	<5 years	Number	1997	3121129	3376529	2871030
Population	Japan	Female	<5 years	Number	1997	2968432	3211337	2730568
Population	Japan	Both	<5 years	Number	1997	6089561	6587866	5601598
Population	Republic of Korea	Male	<5 years	Number	1997	1842721	1983334	1700373
Population	Republic of Korea	Female	<5 years	Number	1997	1633943	1758625	1507723
Population	Republic of Korea	Both	<5 years	Number	1997	3476665	3741959	3208097
Population	China	Male	10-14 years	Number	1997	60883431	66347505	55114930
Population	China	Female	10-14 years	Number	1997	56471242	61539144	51121056
Population	China	Both	10-14 years	Number	1997	117354673	127886650	106235986
Population	Global	Male	10-14 years	Number	1997	310130818	318398133	302173342
Population	Global	Female	10-14 years	Number	1997	291663109	299152947	284452264
Population	Global	Both	10-14 years	Number	1997	601793927	617518663	586560399
Population	Japan	Male	10-14 years	Number	1997	3764549	4072600	3462892
Population	Japan	Female	10-14 years	Number	1997	3582321	3875461	3295266
Population	Japan	Both	10-14 years	Number	1997	7346871	7948061	6758158
Population	Republic of Korea	Male	10-14 years	Number	1997	1741367	1874246	1606849
Population	Republic of Korea	Female	10-14 years	Number	1997	1607903	1730597	1483694
Population	Republic of Korea	Both	10-14 years	Number	1997	3349270	3604843	3090543
Population	China	Male	15-19 years	Number	1997	49712879	54171625	45006529
Population	China	Female	15-19 years	Number	1997	47169034	51399631	42703551
Population	China	Both	15-19 years	Number	1997	96881913	105571255	87710081
Population	Global	Male	15-19 years	Number	1997	273309634	280211544	266718832
Population	Global	Female	15-19 years	Number	1997	264178207	270625529	257915675
Population	Global	Both	15-19 years	Number	1997	537487841	550830659	524652096
Population	Japan	Male	15-19 years	Number	1997	4204879	4548961	3867937
Population	Japan	Female	15-19 years	Number	1997	3989140	4315569	3669486
Population	Japan	Both	15-19 years	Number	1997	8194018	8864530	7537423
Population	Republic of Korea	Male	15-19 years	Number	1997	2114140	2275464	1950825
Population	Republic of Korea	Female	15-19 years	Number	1997	1981829	2133057	1828735
Population	Republic of Korea	Both	15-19 years	Number	1997	4095969	4408521	3779560
Population	China	Male	20-24 years	Number	1997	55093359	60036364	49875232
Population	China	Female	20-24 years	Number	1997	53066021	57825591	48042230
Population	China	Both	20-24 years	Number	1997	108159379	117861956	97917462
Population	Global	Male	20-24 years	Number	1997	252235418	258841353	245775666
Population	Global	Female	20-24 years	Number	1997	250967940	257356771	244656144
Population	Global	Both	20-24 years	Number	1997	503203357	516213063	490339633
Population	Japan	Male	20-24 years	Number	1997	4958692	5364459	4561346
Population	Japan	Female	20-24 years	Number	1997	4756043	5145227	4374936
Population	Japan	Both	20-24 years	Number	1997	9714734	10509686	8936282
Population	Republic of Korea	Male	20-24 years	Number	1997	2119769	2281522	1956019
Population	Republic of Korea	Female	20-24 years	Number	1997	1936033	2083767	1786477
Population	Republic of Korea	Both	20-24 years	Number	1997	4055802	4365289	3742496
Population	China	Male	25-29 years	Number	1997	65986675	71908911	59734246
Population	China	Female	25-29 years	Number	1997	60907880	66369409	55143599
Population	China	Both	25-29 years	Number	1997	126894555	138278320	114877845
Population	Global	Male	25-29 years	Number	1997	248375148	255568456	241434213
Population	Global	Female	25-29 years	Number	1997	244363136	251197297	237798177
Population	Global	Both	25-29 years	Number	1997	492738284	506770274	479154026
Population	Japan	Male	25-29 years	Number	1997	4913507	5315577	4519782
Population	Japan	Female	25-29 years	Number	1997	4775951	5166764	4393249
Population	Japan	Both	25-29 years	Number	1997	9689458	10482341	8913031
Population	Republic of Korea	Male	25-29 years	Number	1997	2189384	2356449	2020256
Population	Republic of Korea	Female	25-29 years	Number	1997	2172578	2338362	2004749
Population	Republic of Korea	Both	25-29 years	Number	1997	4361962	4694811	4025006
Population	China	Male	30-34 years	Number	1997	64647520	70444793	58528616
Population	China	Female	30-34 years	Number	1997	61239878	66726336	55450939
Population	China	Both	30-34 years	Number	1997	125887399	137171129	113979555
Population	Global	Male	30-34 years	Number	1997	232957033	239758464	226317545
Population	Global	Female	30-34 years	Number	1997	229317825	235887419	222983425
Population	Global	Both	30-34 years	Number	1997	462274858	475632340	449249184
Population	Japan	Male	30-34 years	Number	1997	4265820	4614890	3923995
Population	Japan	Female	30-34 years	Number	1997	4157098	4497271	3823985
Population	Japan	Both	30-34 years	Number	1997	8422918	9112161	7747980
Population	Republic of Korea	Male	30-34 years	Number	1997	2090192	2249689	1928728
Population	Republic of Korea	Female	30-34 years	Number	1997	2029063	2183895	1872321
Population	Republic of Korea	Both	30-34 years	Number	1997	4119255	4433585	3801048
Population	China	Male	35-39 years	Number	1997	44407251	48378791	40218949
Population	China	Female	35-39 years	Number	1997	41122186	44797121	37247533
Population	China	Both	35-39 years	Number	1997	85529437	93175912	77466482
Population	Global	Male	35-39 years	Number	1997	199282214	204570884	194139601
Population	Global	Female	35-39 years	Number	1997	193744469	198725197	188958354
Population	Global	Both	35-39 years	Number	1997	393026683	403289637	383099398
Population	Japan	Male	35-39 years	Number	1997	4034785	4364949	3711473
Population	Japan	Female	35-39 years	Number	1997	3946509	4269450	3630271
Population	Japan	Both	35-39 years	Number	1997	7981294	8634399	7341744
Population	Republic of Korea	Male	35-39 years	Number	1997	2244346	2415606	2070973
Population	Republic of Korea	Female	35-39 years	Number	1997	2176785	2342889	2008631
Population	Republic of Korea	Both	35-39 years	Number	1997	4421131	4758495	4079604
Population	China	Male	40-44 years	Number	1997	47752931	52029742	43240791
Population	China	Female	40-44 years	Number	1997	44377628	48351051	40185916
Population	China	Both	40-44 years	Number	1997	92130558	100380800	83426707
Population	Global	Male	40-44 years	Number	1997	182077354	187329726	177021271
Population	Global	Female	40-44 years	Number	1997	175437846	180260938	170816059
Population	Global	Both	40-44 years	Number	1997	357515200	367586051	347812285
Population	Japan	Male	40-44 years	Number	1997	4226647	4572511	3887961
Population	Japan	Female	40-44 years	Number	1997	4158235	4498501	3825031
Population	Japan	Both	40-44 years	Number	1997	8384882	9071012	7712992
Population	Republic of Korea	Male	40-44 years	Number	1997	1792195	1928952	1653750
Population	Republic of Korea	Female	40-44 years	Number	1997	1703403	1833385	1571817
Population	Republic of Korea	Both	40-44 years	Number	1997	3495598	3762337	3225567
Population	China	Male	45-49 years	Number	1997	37922873	41318290	34340897
Population	China	Female	45-49 years	Number	1997	35299648	38460957	31964381
Population	China	Both	45-49 years	Number	1997	73222520	79779252	66305278
Population	Global	Male	45-49 years	Number	1997	151599922	155900539	147593025
Population	Global	Female	45-49 years	Number	1997	146473478	150477426	142745749
Population	Global	Both	45-49 years	Number	1997	298073400	306393044	290352767
Population	Japan	Male	45-49 years	Number	1997	5503723	5954089	5062703
Population	Japan	Female	45-49 years	Number	1997	5458714	5905398	5021302
Population	Japan	Both	45-49 years	Number	1997	10962437	11859487	10084005
Population	Republic of Korea	Male	45-49 years	Number	1997	1337172	1439208	1233877
Population	Republic of Korea	Female	45-49 years	Number	1997	1279054	1376655	1180249
Population	Republic of Korea	Both	45-49 years	Number	1997	2616226	2815864	2414126
Population	China	Male	50-54 years	Number	1997	28207785	30736451	25539138
Population	China	Female	50-54 years	Number	1997	25946308	28272857	23490754
Population	China	Both	50-54 years	Number	1997	54154092	59009308	49029892
Population	Global	Male	50-54 years	Number	1997	116313878	119516690	113313671
Population	Global	Female	50-54 years	Number	1997	113264133	116235808	110489560
Population	Global	Both	50-54 years	Number	1997	229578011	235797719	223828468
Population	Japan	Male	50-54 years	Number	1997	4456712	4821403	4099591
Population	Japan	Female	50-54 years	Number	1997	4497299	4865311	4136926
Population	Japan	Both	50-54 years	Number	1997	8954011	9686713	8236517
Population	Republic of Korea	Male	50-54 years	Number	1997	1061598	1142606	979591
Population	Republic of Korea	Female	50-54 years	Number	1997	1050673	1130847	969510
Population	Republic of Korea	Both	50-54 years	Number	1997	2112272	2273453	1949101
Population	China	Male	55-59 years	Number	1997	23558312	25668900	21331237
Population	China	Female	55-59 years	Number	1997	21398927	23316767	19375003
Population	China	Both	55-59 years	Number	1997	44957239	48985667	40706239
Population	Global	Male	55-59 years	Number	1997	100900042	103604710	98413464
Population	Global	Female	55-59 years	Number	1997	101510867	104135161	99134140
Population	Global	Both	55-59 years	Number	1997	202410909	207738724	197516062
Population	Japan	Male	55-59 years	Number	1997	4134844	4473197	3803515
Population	Japan	Female	55-59 years	Number	1997	4264602	4613572	3922874
Population	Japan	Both	55-59 years	Number	1997	8399446	9086768	7726389
Population	Republic of Korea	Male	55-59 years	Number	1997	987979	1063369	911659
Population	Republic of Korea	Female	55-59 years	Number	1997	1047846	1127804	966901
Population	Republic of Korea	Both	55-59 years	Number	1997	2035825	2191173	1878560
Population	China	Male	5-9 years	Number	1997	58144429	63363296	52634668
Population	China	Female	5-9 years	Number	1997	51585443	56214840	46698273
Population	China	Both	5-9 years	Number	1997	109729871	119578137	99332941
Population	Global	Male	5-9 years	Number	1997	317203978	325469233	309239348
Population	Global	Female	5-9 years	Number	1997	296234764	303689786	288979591
Population	Global	Both	5-9 years	Number	1997	613438742	629117649	598265129
Population	Japan	Male	5-9 years	Number	1997	3275839	3543899	3013342
Population	Japan	Female	5-9 years	Number	1997	3115720	3370678	2866054
Population	Japan	Both	5-9 years	Number	1997	6391559	6914577	5879397
Population	Republic of Korea	Male	5-9 years	Number	1997	1743632	1876684	1608939
Population	Republic of Korea	Female	5-9 years	Number	1997	1549338	1667564	1429654
Population	Republic of Korea	Both	5-9 years	Number	1997	3292970	3544248	3038593
Population	China	Male	60-64 years	Number	1997	21536041	23464724	19501119
Population	China	Female	60-64 years	Number	1997	20101161	21901518	18201623
Population	China	Both	60-64 years	Number	1997	41637202	45366242	37702741
Population	Global	Male	60-64 years	Number	1997	86963781	89377022	84735955
Population	Global	Female	60-64 years	Number	1997	90544004	92909514	88366325
Population	Global	Both	60-64 years	Number	1997	177507785	182291678	173142139
Population	Japan	Male	60-64 years	Number	1997	3761613	4069424	3460191
Population	Japan	Female	60-64 years	Number	1997	4002276	4329780	3681570
Population	Japan	Both	60-64 years	Number	1997	7763890	8399204	7141761
Population	Republic of Korea	Male	60-64 years	Number	1997	757767	815590	699231
Population	Republic of Korea	Female	60-64 years	Number	1997	881769	949054	813653
Population	Republic of Korea	Both	60-64 years	Number	1997	1639536	1764644	1512884
Population	China	Male	65-69 years	Number	1997	16450419	17922507	14897592
Population	China	Female	65-69 years	Number	1997	16183057	17631037	14655751
Population	China	Both	65-69 years	Number	1997	32633476	35553544	29553342
Population	Global	Male	65-69 years	Number	1997	70271718	72150274	68547653
Population	Global	Female	65-69 years	Number	1997	76703276	78626405	74941233
Population	Global	Both	65-69 years	Number	1997	146974994	150801759	143448099
Population	Japan	Male	65-69 years	Number	1997	3192898	3454172	2937048
Population	Japan	Female	65-69 years	Number	1997	3563758	3855379	3278190
Population	Japan	Both	65-69 years	Number	1997	6756657	7309550	6215238
Population	Republic of Korea	Male	65-69 years	Number	1997	478315	514814	441366
Population	Republic of Korea	Female	65-69 years	Number	1997	688321	740845	635149
Population	Republic of Korea	Both	65-69 years	Number	1997	1166636	1255659	1076515
Population	China	Male	70-74 years	Number	1997	11238429	12243861	10177920
Population	China	Female	70-74 years	Number	1997	12272978	13370548	11115445
Population	China	Both	70-74 years	Number	1997	23511407	25614409	21293365
Population	Global	Male	70-74 years	Number	1997	49183453	50443936	48012084
Population	Global	Female	70-74 years	Number	1997	60160526	61590654	58818802
Population	Global	Both	70-74 years	Number	1997	109343979	112011878	106855699
Population	Japan	Male	70-74 years	Number	1997	2318182	2507878	2132424
Population	Japan	Female	70-74 years	Number	1997	2992280	3237136	2752505
Population	Japan	Both	70-74 years	Number	1997	5310462	5745014	4884929
Population	Republic of Korea	Male	70-74 years	Number	1997	310537	334234	286549
Population	Republic of Korea	Female	70-74 years	Number	1997	502612	540964	463785
Population	Republic of Korea	Both	70-74 years	Number	1997	813149	875198	750334
Population	China	Male	75-79 years	Number	1997	6391927	6963482	5789161
Population	China	Female	75-79 years	Number	1997	8004865	8720385	7250364
Population	China	Both	75-79 years	Number	1997	14396792	15683867	13039525
Population	Global	Male	75-79 years	Number	1997	29169511	29882190	28485995
Population	Global	Female	75-79 years	Number	1997	40182881	41106735	39298556
Population	Global	Both	75-79 years	Number	1997	69352393	70994717	67784819
Population	Japan	Male	75-79 years	Number	1997	1340945	1450673	1233493
Population	Japan	Female	75-79 years	Number	1997	2208377	2389087	2031417
Population	Japan	Both	75-79 years	Number	1997	3549321	3839760	3264910
Population	Republic of Korea	Male	75-79 years	Number	1997	181009	194821	167026
Population	Republic of Korea	Female	75-79 years	Number	1997	327034	351989	301771
Population	Republic of Korea	Both	75-79 years	Number	1997	508042	546810	468797
Population	China	Male	80-84 years	Number	1997	2905002	3164359	2631455
Population	China	Female	80-84 years	Number	1997	4362585	4751926	3951927
Population	China	Both	80-84 years	Number	1997	7267587	7916286	6583382
Population	Global	Male	80-84 years	Number	1997	15435007	15785359	15093609
Population	Global	Female	80-84 years	Number	1997	24911255	25455879	24370553
Population	Global	Both	80-84 years	Number	1997	40346262	41248649	39475990
Population	Japan	Male	80-84 years	Number	1997	870567	941805	800808
Population	Japan	Female	80-84 years	Number	1997	1560632	1688337	1435576
Population	Japan	Both	80-84 years	Number	1997	2431199	2630142	2236384
Population	Republic of Korea	Male	80-84 years	Number	1997	82185	88456	75836
Population	Republic of Korea	Female	80-84 years	Number	1997	192745	207453	177856
Population	Republic of Korea	Both	80-84 years	Number	1997	274930	295910	253692
Population	China	Male	85-89 years	Number	1997	840653	915273	761841
Population	China	Female	85-89 years	Number	1997	1617274	1760706	1465780
Population	China	Both	85-89 years	Number	1997	2457926	2675980	2227621
Population	Global	Male	85-89 years	Number	1997	6656309	6795611	6527977
Population	Global	Female	85-89 years	Number	1997	12996242	13262639	12745485
Population	Global	Both	85-89 years	Number	1997	19652552	20046434	19267498
Population	Japan	Male	85-89 years	Number	1997	413512	447350	380377
Population	Japan	Female	85-89 years	Number	1997	904600	978623	832114
Population	Japan	Both	85-89 years	Number	1997	1318113	1425973	1212491
Population	Republic of Korea	Male	85-89 years	Number	1997	27612	29719	25479
Population	Republic of Korea	Female	85-89 years	Number	1997	87591	94275	80825
Population	Republic of Korea	Both	85-89 years	Number	1997	115203	123994	106304
Population	China	Male	90-94 years	Number	1997	147422	160219	133795
Population	China	Female	90-94 years	Number	1997	406022	441316	368473
Population	China	Both	90-94 years	Number	1997	553444	601520	502268
Population	Global	Male	90-94 years	Number	1997	1926865	1963140	1891044
Population	Global	Female	90-94 years	Number	1997	4480929	4573909	4392036
Population	Global	Both	90-94 years	Number	1997	6407794	6534378	6281542
Population	Japan	Male	90-94 years	Number	1997	119367	129134	109802
Population	Japan	Female	90-94 years	Number	1997	324952	351543	298914
Population	Japan	Both	90-94 years	Number	1997	444319	480677	408715
Population	Republic of Korea	Male	90-94 years	Number	1997	5240	5640	4835
Population	Republic of Korea	Female	90-94 years	Number	1997	25546	27496	23573
Population	Republic of Korea	Both	90-94 years	Number	1997	30787	33136	28408
Population	China	Male	95+ years	Number	1997	11792	12737	10805
Population	China	Female	95+ years	Number	1997	51035	55261	46619
Population	China	Both	95+ years	Number	1997	62827	67987	57424
Population	Global	Male	95+ years	Number	1997	379318	386521	372125
Population	Global	Female	95+ years	Number	1997	1073635	1097871	1049335
Population	Global	Both	95+ years	Number	1997	1452953	1483665	1421339
Population	Japan	Male	95+ years	Number	1997	28873	31236	26560
[truncated: 6,065 more rows]
